# Supplementary material for: Discovery of candidate genes involved in ethylene biosynthesis and signal transduction pathways related to peach bud cold resistance
Source: Front Genet. 2024 Jul 18;15:1438276. doi: 10.3389/fgene.2024.1438276 (PMC11291253; doi:10.3389/fgene.2024.1438276)
Supplement: Supplementary file 1 [file DataSheet1.xlsx]

## Sheet: Sheet S1
#SampleID	ReadSum	BaseSum	GC(%)	N(%)	Q20(%)	Q30(%)
‘21SJ’-12-1	28082695	8361889278	45.45	0	98.22	94.75
‘21SJ’-12-2	24376250	7275596580	45.54	0	98.07	94.43
‘21SJ’-12-3	28763363	8583506304	45.88	0	98.39	95.16
‘21SJ’-24-1	23302682	6961855838	45.38	0	98.29	94.94
‘21SJ’-24-2	23538280	7015388978	45.82	0	98.24	94.77
‘21SJ’-24-3	25009620	7458763414	45.46	0	98.44	95.29
‘21SJ’-48-1	24852075	7406797300	45.36	0	98.36	95.1
‘21SJ’-48-2	23750586	7083934308	45.51	0	98.22	94.77
‘21SJ’-48-3	21161794	6328117594	46.44	0	97.82	93.58
SJZX'-12-1	21893677	6554225852	45.22	0	97.81	93.84
SJZX'-12-2	19191991	5744651690	45.38	0	97.75	93.74
SJZX'-12-3	22657425	6781400656	45.3	0	97.77	93.75
SJZX'-24-1	19787575	5919385080	45.75	0	98.08	94.89
SJZX'-24-2	22354176	6687301294	45.76	0	98.22	95.01
SJZX'-24-3	20708184	6196663520	45.39	0.01	98.33	95.03
SJZX'-48-1	21543708	6435610860	45.73	0	98.3	94.95
SJZX'-48-2	22834134	6828632446	45.7	0	98.31	95.06
SJZX'-48-3	21000393	6283724576	45.79	0.01	98.12	94.63

## Sheet: Table S2
#GeneID	COG_class	COG_class_annotation	GO_annotation	KEGG_annotation	KEGG_pathway_annotation	KOG_class	KOG_class_annotation	Pfam_annotation	Swiss-Prot_annotation	eggNOG_class	eggNOG_class_annotation	NR_annotation
evm.TU.contig285.201	--	--	Molecular Function: peptidyl-prolyl cis-trans isomerase activity (GO:0003755);; Cellular Component: integral component of membrane (GO:0016021);;	K10848|2.1e-98|cic:CICLE_v10024418mg|K10848 DNA excision repair protein ERCC-4 [EC:3.1.-.-] | (RefSeq) hypothetical protein	Nucleotide excision repair (ko03420)	--	--	Cyclophilin type peptidyl-prolyl cis-trans isomerase/CLD	--	S	Function unknown	uncharacterized protein LOC18785458 [Prunus persica]
Prunus_persica_newGene_4026	--	--	Molecular Function: protein kinase activity (GO:0004672);; Molecular Function: ATP binding (GO:0005524);;	K13420|2.2e-07|egr:104440318|K13420 LRR receptor-like serine/threonine-protein kinase FLS2 [EC:2.7.11.1] | (RefSeq) receptor kinase-like protein Xa21	MAPK signaling pathway - plant (ko04016);; Plant-pathogen interaction (ko04626)	[T]	Signal transduction mechanisms	Protein tyrosine and serine/threonine kinase	Rust resistance kinase Lr10 OS=Triticum aestivum OX=4565 GN=LRK10 PE=2 SV=1	T	Signal transduction mechanisms	hypothetical protein PRUPE_2G087600 [Prunus persica]
evm.TU.contig279.1178	[M]	Cell wall/membrane/envelope biogenesis	Biological Process: sucrose metabolic process (GO:0005985);; Molecular Function: sucrose synthase activity (GO:0016157);;	K00695|0.0e+00|pper:18790747|K00695 sucrose synthase [EC:2.4.1.13] | (RefSeq) sucrose synthase 2 isoform X4	Starch and sucrose metabolism (ko00500)	[M]	Cell wall/membrane/envelope biogenesis	Sucrose synthase	Sucrose synthase 2 OS=Arabidopsis thaliana OX=3702 GN=SUS2 PE=2 SV=3	M	Cell wall/membrane/envelope biogenesis	sucrose synthase 2 [Prunus dulcis]
evm.TU.contig77.375	--	--	Cellular Component: integral component of membrane (GO:0016021);;	--	--	--	--	--	--	--	--	Hypothetical predicted protein [Prunus dulcis]
evm.TU.contig279.885	--	--	Molecular Function: SNARE binding (GO:0000149);; Molecular Function: 1-phosphatidylinositol binding (GO:0005545);; Molecular Function: phosphatidylinositol-4,5-bisphosphate binding (GO:0005546);; Cellular Component: plasma membrane (GO:0005886);; Cellular Component: clathrin-coated pit (GO:0005905);; Biological Process: endocytosis (GO:0006897);; Biological Process: vesicle budding from membrane …	K20043|4.0e-301|pper:18793502|K20043 clathrin coat assembly protein AP180 | (RefSeq) putative clathrin assembly protein At5g35200 isoform X1	--	[TU]	Signal transduction mechanisms;; Intracellular trafficking, secretion, and vesicular transport	ANTH domain	Putative clathrin assembly protein At5g35200 OS=Arabidopsis thaliana OX=3702 GN=At5g35200 PE=1 SV=1	--	--	putative clathrin assembly protein At5g35200 isoform X1 [Prunus persica]
evm.TU.contig272.335	--	--	--	--	--	[S]	Function unknown	Neurochondrin	--	S	Function unknown	neurochondrin [Prunus persica]
evm.TU.contig280.157	--	--	Cellular Component: membrane (GO:0016020);; Cellular Component: integral component of membrane (GO:0016021);;	K00895|2.4e-48|hbr:110656716|K00895 diphosphate-dependent phosphofructokinase [EC:2.7.1.90] | (RefSeq) LOW QUALITY PROTEIN: uncharacterized protein LOC110656716	Glycolysis / Gluconeogenesis (ko00010);; Pentose phosphate pathway (ko00030);; Fructose and mannose metabolism (ko00051)	[R]	General function prediction only	Domain of unknown function	--	S	Function unknown	uncharacterized protein LOC18766664 isoform X2 [Prunus persica]
evm.TU.contig141.47	--	--	--	K01568|9.0e-08|pavi:110768434|K01568 pyruvate decarboxylase [EC:4.1.1.1] | (RefSeq) pyruvate decarboxylase 2	Glycolysis / Gluconeogenesis (ko00010)	--	--	--	--	--	--	hypothetical protein Pyn_05834 [Prunus yedoensis var. nudiflora]
evm.TU.contig230.62	--	--	Molecular Function: molecular_function (GO:0003674);; Molecular Function: nucleic acid binding (GO:0003676);; Molecular Function: RNA binding (GO:0003723);; Molecular Function: catalytic activity (GO:0003824);; Molecular Function: nuclease activity (GO:0004518);; Molecular Function: endonuclease activity (GO:0004519);; Molecular Function: binding (GO:0005488);; Cellular Component: cellular_compon…	K22733|1.9e-59|cit:102612526|K22733 magnesium transporter | (RefSeq) uncharacterized protein LOC102612526	--	[R]	General function prediction only	PPR repeat	Pentatricopeptide repeat-containing protein At3g21470 OS=Arabidopsis thaliana OX=3702 GN=PCMP-E29 PE=2 SV=1	S	Function unknown	pentatricopeptide repeat-containing protein At3g21470 [Prunus persica]
evm.TU.contig285.406	--	--	--	--	--	--	--	Agglutinin domain	--	S	Function unknown	uncharacterized protein LOC109947363 [Prunus persica]
evm.TU.contig183.194	--	--	--	--	--	--	--	--	--	--	--	hypothetical protein PRUPE_8G195200 [Prunus persica]
evm.TU.contig277.32	[O]	Posttranslational modification, protein turnover, chaperones	Molecular Function: glutathione transferase activity (GO:0004364);; Cellular Component: cytoplasm (GO:0005737);; Biological Process: L-phenylalanine catabolic process (GO:0006559);; Biological Process: glutathione metabolic process (GO:0006749);; Molecular Function: maleylacetoacetate isomerase activity (GO:0016034);;	K01800|1.2e-116|pper:18786088|K01800 maleylacetoacetate isomerase [EC:5.2.1.2] | (RefSeq) glutathione S-transferase zeta class	Tyrosine metabolism (ko00350)	[O]	Posttranslational modification, protein turnover, chaperones	Glutathione S-transferase, N-terminal domain	Glutathione S-transferase zeta class OS=Euphorbia esula OX=3993 PE=2 SV=1	O	Posttranslational modification, protein turnover, chaperones	glutathione S-transferase zeta class [Prunus persica]
evm.TU.contig279.273	--	--	Biological Process: phloem development (GO:0010088);;	--	--	--	--	Sieve element occlusion N-terminus	Protein SIEVE ELEMENT OCCLUSION B OS=Arabidopsis thaliana OX=3702 GN=SEOB PE=1 SV=1	S	Function unknown	protein SIEVE ELEMENT OCCLUSION B [Prunus persica]
evm.TU.contig17.237	[H]	Coenzyme transport and metabolism	Molecular Function: oxidoreductase activity (GO:0016491);;	--	--	--	--	Flavin containing amine oxidoreductase	--	Q	Secondary metabolites biosynthesis, transport and catabolism	phytoene dehydrogenase, chloroplastic/chromoplastic [Prunus persica]
evm.TU.contig271.300	[R]	General function prediction only	Biological Process: TOR signaling (GO:0031929);; Cellular Component: TORC1 complex (GO:0031931);; Cellular Component: TORC2 complex (GO:0031932);;	K08266|4.0e-155|pavi:110771495|K08266 target of rapamycin complex subunit LST8 | (RefSeq) protein LST8 homolog isoform X1	Autophagy - other (ko04136)	[R]	General function prediction only	WD domain, G-beta repeat	Target of rapamycin complex subunit LST8 OS=Oryza sativa subsp. japonica OX=39947 GN=LST8 PE=1 SV=1	S	Function unknown	target of rapamycin complex subunit LST8 isoform X1 [Prunus dulcis]
evm.TU.contig275.37	--	--	Molecular Function: calcium ion binding (GO:0005509);; Cellular Component: endoplasmic reticulum membrane (GO:0005789);; Biological Process: protein folding (GO:0006457);; Cellular Component: integral component of membrane (GO:0016021);; Biological Process: endoplasmic reticulum unfolded protein response (GO:0030968);; Molecular Function: unfolded protein binding (GO:0051082);;	K08054|2.3e-234|pper:18793519|K08054 calnexin | (RefSeq) calnexin homolog	Protein processing in endoplasmic reticulum (ko04141);; Phagosome (ko04145)	[O]	Posttranslational modification, protein turnover, chaperones	Calreticulin family	Calnexin homolog OS=Glycine max OX=3847 PE=2 SV=1	O	Posttranslational modification, protein turnover, chaperones	calnexin homolog [Prunus persica]
evm.TU.contig100.5	[Q]	Secondary metabolites biosynthesis, transport and catabolism	Molecular Function: alditol:NADP+ 1-oxidoreductase activity (GO:0004032);; Cellular Component: cytosol (GO:0005829);; Molecular Function: alcohol dehydrogenase (NADP+) activity (GO:0008106);; Molecular Function: oxidoreductase activity (GO:0016491);;	K00002|5.6e-186|pper:18772879|K00002 alcohol dehydrogenase (NADP+) [EC:1.1.1.2] | (RefSeq) aldo-keto reductase family 4 member C9 isoform X1	Glycolysis / Gluconeogenesis (ko00010);; Pentose and glucuronate interconversions (ko00040);; Glycerolipid metabolism (ko00561)	[R]	General function prediction only	Aldo/keto reductase family	NADPH-dependent aldo-keto reductase, chloroplastic OS=Arabidopsis thaliana OX=3702 GN=AKR4C9 PE=1 SV=1	S	Function unknown	aldo-keto reductase family 4 member C9 isoform X1 [Prunus persica]
evm.TU.contig236.19	--	--	Cellular Component: integral component of membrane (GO:0016021);;	--	--	--	--	--	--	--	--	uncharacterized protein LOC117617919 [Prunus dulcis]
evm.TU.contig272.2388	--	--	Molecular Function: RNA binding (GO:0003723);; Biological Process: mRNA processing (GO:0006397);;	K12822|0.0e+00|pper:18792169|K12822 RNA-binding protein 25 | (RefSeq) RNA-binding protein 25 isoform X1	Spliceosome (ko03040)	[A]	RNA processing and modification	PWI domain	--	A	RNA processing and modification	RNA-binding protein 25 isoform X1 [Prunus persica]
evm.TU.contig283.37	--	--	Biological Process: transcription-dependent tethering of RNA polymerase II gene DNA at nuclear periphery (GO:0000972);; Molecular Function: RNA binding (GO:0003723);; Cellular Component: nuclear pore (GO:0005643);; Biological Process: RNA export from nucleus (GO:0006405);; Molecular Function: ubiquitin binding (GO:0043130);;	K14298|2.8e-181|pper:18771544|K14298 mRNA export factor | (RefSeq) protein RAE1	RNA transport (ko03013)	[A]	RNA processing and modification	WD domain, G-beta repeat	Protein RAE1 OS=Arabidopsis thaliana OX=3702 GN=RAE1 PE=1 SV=2	A	RNA processing and modification	protein RAE1 [Prunus persica]
evm.TU.contig33.201	--	--	--	--	--	--	--	SnoaL-like domain	--	S	Function unknown	uncharacterized protein LOC18790777 [Prunus persica]
evm.TU.contig14.58	--	--	Biological Process: metal ion transport (GO:0030001);; Molecular Function: metal ion binding (GO:0046872);;	K21232|4.1e-27|pavi:110757349|K21232 molybdopterin synthase sulfur carrier subunit | (RefSeq) molybdopterin synthase sulfur carrier subunit	Sulfur relay system (ko04122)	[P]	Inorganic ion transport and metabolism	Heavy-metal-associated domain	Heavy metal-associated isoprenylated plant protein 8 OS=Arabidopsis thaliana OX=3702 GN=HIPP08 PE=3 SV=1	P	Inorganic ion transport and metabolism	heavy metal-associated isoprenylated plant protein 8 [Prunus persica]
evm.TU.contig285.450	--	--	Cellular Component: chloroplast (GO:0009507);; Cellular Component: integral component of membrane (GO:0016021);;	--	--	--	--	--	--	--	--	unnamed protein product [Prunus armeniaca]
evm.TU.contig271.944	--	--	Cellular Component: integral component of membrane (GO:0016021);;	--	--	--	--	Arabidopsis broad-spectrum mildew resistance protein RPW8	--	S	Function unknown	hypothetical protein PRUPE_7G140300 [Prunus persica]
evm.TU.contig270.521	--	--	Cellular Component: cytosol (GO:0005829);; Biological Process: intracellular protein transport (GO:0006886);; Biological Process: retrograde vesicle-mediated transport, Golgi to ER (GO:0006890);; Biological Process: Golgi organization (GO:0007030);; Biological Process: embryo development ending in seed dormancy (GO:0009793);; Biological Process: unidimensional cell growth (GO:0009826);; Biologica…	K20294|0.0e+00|pper:18784820|K20294 conserved oligomeric Golgi complex subunit 7 | (RefSeq) conserved oligomeric Golgi complex subunit 7	--	[S]	Function unknown	Golgi complex component 7 (COG7)	Conserved oligomeric Golgi complex subunit 7 OS=Arabidopsis thaliana OX=3702 GN=COG7 PE=1 SV=1	S	Function unknown	conserved oligomeric Golgi complex subunit 7 [Prunus persica]
evm.TU.contig274.95	[E]	Amino acid transport and metabolism	Molecular Function: homoserine dehydrogenase activity (GO:0004412);; Biological Process: aspartate family amino acid biosynthetic process (GO:0009067);; Biological Process: methionine biosynthetic process (GO:0009086);; Biological Process: threonine biosynthetic process (GO:0009088);; Biological Process: homoserine biosynthetic process (GO:0009090);; Biological Process: isoleucine biosynthetic pr…	K00003|3.7e-118|aly:9308035|K00003 homoserine dehydrogenase [EC:1.1.1.3] | (RefSeq) uncharacterized protein LOC9308035 isoform X1	Glycine, serine and threonine metabolism (ko00260);; Cysteine and methionine metabolism (ko00270);; Lysine biosynthesis (ko00300);; Biosynthesis of amino acids (ko01230)	[E]	Amino acid transport and metabolism	Homoserine dehydrogenase	Bifunctional aspartokinase/homoserine dehydrogenase 2, chloroplastic OS=Zea mays OX=4577 GN=AKHSDH2 PE=2 SV=1	E	Amino acid transport and metabolism	uncharacterized protein LOC18776436 [Prunus persica]
evm.TU.contig300.241	[M]	Cell wall/membrane/envelope biogenesis	Molecular Function: protein kinase activity (GO:0004672);; Molecular Function: ATP binding (GO:0005524);; Cellular Component: integral component of membrane (GO:0016021);;	K13435|1.3e-96|spen:107018783|K13435 serine/threonine-protein kinase Pto | (RefSeq) receptor-like protein kinase HERK 1 isoform X2	Plant-pathogen interaction (ko04626)	[T]	Signal transduction mechanisms	Protein tyrosine and serine/threonine kinase	Probable receptor-like protein kinase At4g39110 OS=Arabidopsis thaliana OX=3702 GN=At4g39110 PE=3 SV=1	T	Signal transduction mechanisms	probable receptor-like protein kinase At2g21480 [Prunus persica]
evm.TU.contig268.455	--	--	Molecular Function: structural constituent of ribosome (GO:0003735);; Cellular Component: mitochondrial large ribosomal subunit (GO:0005762);; Biological Process: translation (GO:0006412);;	K17422|1.3e-45|pper:18772924|K17422 large subunit ribosomal protein L41 | (RefSeq) 39S ribosomal protein L41-A, mitochondrial	--	[J]	Translation, ribosomal structure and biogenesis	Mitochondrial ribosomal protein L27	--	J	Translation, ribosomal structure and biogenesis	39S ribosomal protein L41-A, mitochondrial [Prunus persica]
evm.TU.contig273.102	--	--	--	--	--	--	--	--	--	--	--	unnamed protein product [Prunus armeniaca]
evm.TU.contig271.978	--	--	Molecular Function: DNA binding (GO:0003677);; Cellular Component: nucleus (GO:0005634);;	--	--	--	--	B3 DNA binding domain	Putative B3 domain-containing protein Os03g0621600 OS=Oryza sativa subsp. japonica OX=39947 GN=Os03g0621600 PE=3 SV=1	K	Transcription	putative B3 domain-containing protein Os03g0621600 [Prunus persica]
evm.TU.contig77.554	[V]	Defense mechanisms	Molecular Function: ATP binding (GO:0005524);; Molecular Function: ATPase activity (GO:0016887);; Biological Process: response to karrikin (GO:0080167);;	K12608|1.7e-182|pper:18775362|K12608 CCR4-NOT complex subunit CAF16 | (RefSeq) ABC transporter I family member 20	RNA degradation (ko03018)	[RK]	General function prediction only;; Transcription	ABC transporter	ABC transporter I family member 20 OS=Arabidopsis thaliana OX=3702 GN=ABCI20 PE=2 SV=1	K	Transcription	ABC transporter I family member 20 [Prunus persica]
evm.TU.contig279.1051	[T]	Signal transduction mechanisms	Molecular Function: protein kinase activity (GO:0004672);; Molecular Function: ATP binding (GO:0005524);; Cellular Component: plasma membrane (GO:0005886);; Cellular Component: plasmodesma (GO:0009506);; Cellular Component: integral component of membrane (GO:0016021);; Biological Process: protein autophosphorylation (GO:0046777);;	K13435|1.7e-96|sly:101268866|K13435 serine/threonine-protein kinase Pto | (RefSeq) Pto; serine/threonine protein kinase Pto	Plant-pathogen interaction (ko04626)	[T]	Signal transduction mechanisms	Protein tyrosine and serine/threonine kinase	Receptor-like protein kinase ANXUR1 OS=Arabidopsis thaliana OX=3702 GN=ANX1 PE=1 SV=1	T	Signal transduction mechanisms	receptor-like protein kinase ANXUR1 [Prunus persica]
evm.TU.contig284.456	--	--	--	K14317|2.7e-06|smo:SELMODRAFT_443776|K14317 nuclear pore complex protein Nup214 | (RefSeq) hypothetical protein	RNA transport (ko03013)	--	--	Plant protein 1589 of unknown function (A_thal_3526)	--	S	Function unknown	uncharacterized protein LOC18772409 [Prunus persica]
evm.TU.contig65.116	--	--	--	--	--	--	--	--	--	S	Function unknown	hypothetical protein Prudu_005144 [Prunus dulcis]
evm.TU.contig282.44	--	--	Biological Process: guard cell differentiation (GO:0010052);; Cellular Component: integral component of membrane (GO:0016021);;	K20729|1.5e-64|pper:18768492|K20729 protein EPIDERMAL PATTERNING FACTOR 1/2 | (RefSeq) protein EPIDERMAL PATTERNING FACTOR 2	MAPK signaling pathway - plant (ko04016)	--	--	Epidermal patterning factor proteins	Protein EPIDERMAL PATTERNING FACTOR 2 OS=Arabidopsis thaliana OX=3702 GN=EPF2 PE=1 SV=1	S	Function unknown	protein EPIDERMAL PATTERNING FACTOR 2 [Prunus persica]
evm.TU.contig275.195	--	--	Cellular Component: nucleus (GO:0005634);; Molecular Function: zinc ion binding (GO:0008270);; Cellular Component: chloroplast (GO:0009507);;	--	--	[R]	General function prediction only	--	Pentatricopeptide repeat-containing protein At1g19720 OS=Arabidopsis thaliana OX=3702 GN=DYW7 PE=2 SV=1	S	Function unknown	pentatricopeptide repeat-containing protein At1g19720 isoform X2 [Prunus avium]
evm.TU.contig183.337	[O]	Posttranslational modification, protein turnover, chaperones	Molecular Function: ATP binding (GO:0005524);; Biological Process: protein refolding (GO:0042026);;	K04077|1.6e-267|pper:18766770|K04077 chaperonin GroEL | (RefSeq) chaperonin CPN60-2, mitochondrial	RNA degradation (ko03018)	[O]	Posttranslational modification, protein turnover, chaperones	TCP-1/cpn60 chaperonin family	Chaperonin CPN60-2, mitochondrial OS=Cucurbita maxima OX=3661 GN=CPN60-2 PE=1 SV=1	O	Posttranslational modification, protein turnover, chaperones	chaperonin CPN60-2, mitochondrial [Prunus persica]
evm.TU.contig270.841	--	--	Molecular Function: Rho guanyl-nucleotide exchange factor activity (GO:0005089);;	--	--	--	--	PRONE (Plant-specific Rop nucleotide exchanger)	Rop guanine nucleotide exchange factor 5 OS=Arabidopsis thaliana OX=3702 GN=ROPGEF5 PE=2 SV=1	T	Signal transduction mechanisms	ROP guanine nucleotide exchange factor 5 [Prunus dulcis]
evm.TU.contig188.157	[O]	Posttranslational modification, protein turnover, chaperones	Molecular Function: ATP binding (GO:0005524);;	K14012|2.1e-80|vvi:100261938|K14012 UBX domain-containing protein 1 | (RefSeq) ATPase family gene 2 protein	Protein processing in endoplasmic reticulum (ko04141)	[O]	Posttranslational modification, protein turnover, chaperones	ATPase family associated with various cellular activities (AAA)	ATP-dependent zinc metalloprotease FtsH OS=Trieres chinensis OX=1514140 GN=ftsH PE=3 SV=1	O	Posttranslational modification, protein turnover, chaperones	cell division control protein 48 homolog C-like [Prunus avium]
evm.TU.contig272.1061	[M]	Cell wall/membrane/envelope biogenesis	Molecular Function: 3-beta-hydroxy-delta5-steroid dehydrogenase activity (GO:0003854);; Cellular Component: endoplasmic reticulum membrane (GO:0005789);; Biological Process: steroid biosynthetic process (GO:0006694);; Cellular Component: integral component of membrane (GO:0016021);; Molecular Function: oxidoreductase activity (GO:0016491);; Molecular Function: oxidoreductase activity, acting on t…	K23558|0.0e+00|pper:18791941|K23558 plant 3beta-hydroxysteroid-4alpha-carboxylate 3-dehydrogenase [EC:1.1.1.418] | (RefSeq) 3beta-hydroxysteroid- dehydrogenase/decarboxylase	Steroid biosynthesis (ko00100)	[IE]	Lipid transport and metabolism;; Amino acid transport and metabolism	3-beta hydroxysteroid dehydrogenase/isomerase family	3beta-hydroxysteroid-dehydrogenase/decarboxylase isoform 2 OS=Arabidopsis thaliana OX=3702 GN=3BETAHSD/D2 PE=1 SV=2	--	--	3beta-hydroxysteroid-dehydrogenase/decarboxylase [Prunus persica]
Prunus_persica_newGene_1452	--	--	--	--	--	--	--	--	Protein PUTATIVE RECOMBINATION INITIATION DEFECT 1 OS=Arabidopsis thaliana OX=3702 GN=PRD1 PE=1 SV=3	E	Amino acid transport and metabolism	unnamed protein product [Prunus armeniaca]
evm.TU.contig278.975	[M]	Cell wall/membrane/envelope biogenesis	Molecular Function: protein serine/threonine kinase activity (GO:0004674);; Molecular Function: ATP binding (GO:0005524);; Cellular Component: plasma membrane (GO:0005886);; Cellular Component: integral component of membrane (GO:0016021);;	K00924|1.6e-72|thj:104813786|K00924 kinase [EC:2.7.1.-] | (RefSeq) receptor protein kinase CLAVATA1	--	--	--	Leucine rich repeat	LRR receptor-like serine/threonine-protein kinase OS=Arabidopsis thaliana OX=3702 GN=RGI3 PE=1 SV=1	T	Signal transduction mechanisms	probable LRR receptor-like serine/threonine-protein kinase At4g26540 [Prunus persica]
evm.TU.contig279.412	[IR]	Lipid transport and metabolism;; General function prediction only	Biological Process: alcohol metabolic process (GO:0006066);; Cellular Component: membrane (GO:0016020);; Cellular Component: intracellular membrane-bounded organelle (GO:0043231);; Molecular Function: long-chain-alcohol oxidase activity (GO:0046577);; Molecular Function: flavin adenine dinucleotide binding (GO:0050660);;	K17756|0.0e+00|pper:18793990|K17756 long-chain-alcohol oxidase [EC:1.1.3.20] | (RefSeq) long-chain-alcohol oxidase FAO1	--	--	--	GMC oxidoreductase	Long-chain-alcohol oxidase FAO1 OS=Lotus japonicus OX=34305 GN=FAO1 PE=1 SV=1	C	Energy production and conversion	long-chain-alcohol oxidase FAO1 [Prunus persica]
evm.TU.contig272.2562	--	--	Biological Process: reproduction (GO:0000003);; Biological Process: negative regulation of transcription from RNA polymerase II promoter (GO:0000122);; Cellular Component: ubiquitin ligase complex (GO:0000151);; Biological Process: protein polyubiquitination (GO:0000209);; Biological Process: non-recombinational repair (GO:0000726);; Cellular Component: chromosome, telomeric region (GO:0000781);;…	--	--	[O]	Posttranslational modification, protein turnover, chaperones	Zinc finger, C3HC4 type (RING finger)	E3 ubiquitin-protein ligase AIRP2 OS=Arabidopsis thaliana OX=3702 GN=AIRP2 PE=1 SV=1	O	Posttranslational modification, protein turnover, chaperones	hypothetical protein PRUPE_1G238300 [Prunus persica]
evm.TU.contig38.719	[G]	Carbohydrate transport and metabolism	Molecular Function: pectate lyase activity (GO:0030570);; Biological Process: pectin catabolic process (GO:0045490);; Molecular Function: metal ion binding (GO:0046872);;	K01728|3.6e-74|pper:18779905|K01728 pectate lyase [EC:4.2.2.2] | (RefSeq) putative pectate lyase 2	Pentose and glucuronate interconversions (ko00040)	--	--	Pectate lyase	Putative pectate lyase 2 OS=Arabidopsis thaliana OX=3702 GN=At1g11920 PE=3 SV=2	G	Carbohydrate transport and metabolism	putative pectate lyase 2 [Prunus dulcis]
evm.TU.contig272.701	--	--	--	--	--	--	--	--	--	--	--	unnamed protein product [Prunus armeniaca]
Prunus_persica_newGene_3301	--	--	--	--	--	--	--	No apical meristem-associated C-terminal domain	--	--	--	zinc ion-binding protein [Prunus dulcis]
evm.TU.contig271.1317	[G]	Carbohydrate transport and metabolism	Cellular Component: endoplasmic reticulum (GO:0005783);; Cellular Component: integral component of membrane (GO:0016021);;	--	--	[R]	General function prediction only	--	Protein STRICTOSIDINE SYNTHASE-LIKE 4 OS=Arabidopsis thaliana OX=3702 GN=SSL4 PE=1 SV=1	J	Translation, ribosomal structure and biogenesis	protein STRICTOSIDINE SYNTHASE-LIKE 7 [Prunus persica]
evm.TU.contig272.1674	[T]	Signal transduction mechanisms	Cellular Component: nucleus (GO:0005634);; Cellular Component: cytosol (GO:0005829);; Biological Process: circadian rhythm (GO:0007623);; Biological Process: response to blue light (GO:0009637);; Cellular Component: SCF ubiquitin ligase complex (GO:0019005);;	K12116|0.0e+00|pper:18788531|K12116 flavin-binding kelch repeat F-box protein 1 | (RefSeq) adagio protein 3	Circadian rhythm - plant (ko04712)	--	--	Galactose oxidase, central domain	Adagio protein 3 OS=Arabidopsis thaliana OX=3702 GN=ADO3 PE=1 SV=1	T	Signal transduction mechanisms	adagio protein 3 [Prunus persica]
evm.TU.contig77.625	--	--	Molecular Function: transcription factor activity, sequence-specific DNA binding (GO:0003700);; Cellular Component: nucleus (GO:0005634);; Biological Process: regulation of transcription, DNA-templated (GO:0006355);; Biological Process: asymmetric cell division (GO:0008356);; Biological Process: gravitropism (GO:0009630);; Biological Process: radial pattern formation (GO:0009956);; Molecular Func…	K14494|4.5e-65|rcu:8258926|K14494 DELLA protein | (RefSeq) DELLA protein GAI	Plant hormone signal transduction (ko04075)	--	--	GRAS domain family	Protein SCARECROW OS=Pisum sativum OX=3888 GN=SCR PE=2 SV=1	K	Transcription	protein SCARECROW [Prunus persica]
evm.TU.contig77.62	--	--	Molecular Function: nucleic acid binding (GO:0003676);;	--	--	--	--	R3H domain	--	A	RNA processing and modification	uncharacterized protein LOC18774913 isoform X1 [Prunus persica]
evm.TU.contig271.231	--	--	Cellular Component: exocyst (GO:0000145);; Biological Process: exocytosis (GO:0006887);; Biological Process: Golgi to plasma membrane transport (GO:0006893);; Biological Process: vesicle docking involved in exocytosis (GO:0006904);; Cellular Component: membrane (GO:0016020);;	K19985|3.2e-29|pavi:110749335|K19985 exocyst complex component 6 | (RefSeq) exocyst complex component SEC15B	--	[U]	Intracellular trafficking, secretion, and vesicular transport	--	Exocyst complex component SEC15B OS=Arabidopsis thaliana OX=3702 GN=SEC15B PE=1 SV=1	U	Intracellular trafficking, secretion, and vesicular transport	exocyst complex component SEC15B [Prunus avium]
evm.TU.contig277.377	--	--	Cellular Component: Golgi apparatus (GO:0005794);; Cellular Component: integral component of membrane (GO:0016021);; Molecular Function: O-acetyltransferase activity (GO:0016413);;	K23877|7.7e-93|hbr:110647888|K23877 xyloglucan O-acetyltransferase | (RefSeq) protein ALTERED XYLOGLUCAN 4-like	--	--	--	GDSL/SGNH-like Acyl-Esterase family found in Pmr5 and Cas1p	Protein trichome birefringence-like 25 OS=Arabidopsis thaliana OX=3702 GN=TBL25 PE=2 SV=1	S	Function unknown	protein trichome birefringence-like 25 [Prunus persica]
evm.TU.contig271.1210	--	--	--	--	--	--	--	--	--	S	Function unknown	unnamed protein product [Prunus armeniaca]
evm.TU.contig271.2	--	--	Cellular Component: integral component of membrane (GO:0016021);;	--	--	--	--	Plant protein of unknown function	--	S	Function unknown	UPF0481 protein At3g47200 isoform X1 [Prunus persica]
Prunus_persica_newGene_1142	--	--	Molecular Function: protein binding (GO:0005515);;	K11649|2.3e-22|mtr:MTR_6g053260|K11649 SWI/SNF related-matrix-associated actin-dependent regulator of chromatin subfamily C | (RefSeq) F-box and associated interaction domain protein	--	--	--	F-box associated domain	F-box protein At3g07870 OS=Arabidopsis thaliana OX=3702 GN=At3g07870 PE=2 SV=1	S	Function unknown	hypothetical protein PRUPE_1G170000 [Prunus persica]
evm.TU.contig252.12	--	--	--	--	--	--	--	--	--	--	--	Hypothetical predicted protein [Prunus dulcis]
evm.TU.contig270.782	[QV]	Secondary metabolites biosynthesis, transport and catabolism;; Defense mechanisms	Molecular Function: monooxygenase activity (GO:0004497);; Molecular Function: iron ion binding (GO:0005506);; Cellular Component: integral component of membrane (GO:0016021);; Molecular Function: oxidoreductase activity, acting on paired donors, with incorporation or reduction of molecular oxygen (GO:0016705);; Molecular Function: heme binding (GO:0020037);;	K09588|2.1e-277|pper:18785088|K09588 cytochrome P450 family 90 subfamily A polypeptide 1 [EC:1.14.-.-] | (RefSeq) cytochrome P450 90A1	Brassinosteroid biosynthesis (ko00905)	[QI]	Secondary metabolites biosynthesis, transport and catabolism;; Lipid transport and metabolism	Cytochrome P450	Cytochrome P450 90A1 OS=Arabidopsis thaliana OX=3702 GN=CYP90A1 PE=1 SV=1	Q	Secondary metabolites biosynthesis, transport and catabolism	cytochrome P450 90A1 [Prunus persica]
evm.TU.contig270.535	[T]	Signal transduction mechanisms	Molecular Function: protein serine/threonine kinase activity (GO:0004674);; Molecular Function: ATP binding (GO:0005524);; Cellular Component: plasma membrane (GO:0005886);; Biological Process: hormone-mediated signaling pathway (GO:0009755);; Cellular Component: integral component of membrane (GO:0016021);;	K22911|1.1e-100|spen:107031166|K22911 thiamine phosphate phosphatase / amino-HMP aminohydrolase [EC:3.1.3.100 3.5.99.-] | (RefSeq) bifunctional TH2 protein, mitochondrial	Thiamine metabolism (ko00730)	--	--	Protein kinase domain	Leucine-rich repeat receptor-like protein kinase TDR OS=Arabidopsis thaliana OX=3702 GN=TDR PE=1 SV=1	T	Signal transduction mechanisms	leucine-rich repeat receptor-like protein kinase TDR [Prunus persica]
evm.TU.contig277.545	--	--	Cellular Component: nucleus (GO:0005634);; Biological Process: DNA replication (GO:0006260);;	K10734|1.5e-102|pmum:103342340|K10734 GINS complex subunit 3 | (RefSeq) DNA replication complex GINS protein PSF3-like	--	[S]	Function unknown	GINS complex protein	--	S	Function unknown	unnamed protein product [Prunus armeniaca]
Prunus_persica_newGene_3801	--	--	Molecular Function: ADP binding (GO:0043531);;	K12818|1.5e-71|mtr:MTR_0267s0070|K12818 ATP-dependent RNA helicase DHX8/PRP22 [EC:3.6.4.13] | (RefSeq) NB-ARC domain disease resistance protein, putative	Spliceosome (ko03040)	[T]	Signal transduction mechanisms	Rx N-terminal domain	Putative disease resistance RPP13-like protein 1 OS=Arabidopsis thaliana OX=3702 GN=RPPL1 PE=3 SV=1	T	Signal transduction mechanisms	putative disease resistance RPP13-like protein 1 [Prunus persica]
evm.TU.contig63.18	--	--	--	--	--	[R]	General function prediction only	Ankyrin repeats (3 copies)	--	S	Function unknown	uncharacterized protein LOC18788787 [Prunus persica]
evm.TU.contig272.2282	--	--	Molecular Function: transferase activity (GO:0016740);;	K00799|2.4e-66|pper:18792449|K00799 glutathione S-transferase [EC:2.5.1.18] | (RefSeq) glutathione S-transferase U17	Glutathione metabolism (ko00480)	[O]	Posttranslational modification, protein turnover, chaperones	Glutathione S-transferase, C-terminal domain	Glutathione S-transferase U17 OS=Arabidopsis thaliana OX=3702 GN=GSTU17 PE=2 SV=1	O	Posttranslational modification, protein turnover, chaperones	Glutathione S-transferase family protein, partial [Prunus dulcis]
evm.TU.contig281.1265	--	--	Molecular Function: molecular_function (GO:0003674);; Molecular Function: binding (GO:0005488);; Molecular Function: protein binding (GO:0005515);; Molecular Function: calmodulin binding (GO:0005516);;	K21843|0.0e+00|pper:18782065|K21843 tetratricopeptide repeat protein 7 | (RefSeq) protein NPG1	--	[T]	Signal transduction mechanisms	Tetratricopeptide repeat	Protein NPG1 OS=Arabidopsis thaliana OX=3702 GN=NPG1 PE=1 SV=1	T	Signal transduction mechanisms	protein NPG1 [Prunus persica]
evm.TU.contig281.1074	[O]	Posttranslational modification, protein turnover, chaperones	Molecular Function: ATP binding (GO:0005524);; Biological Process: protein folding (GO:0006457);; Cellular Component: chloroplast stroma (GO:0009570);; Molecular Function: unfolded protein binding (GO:0051082);;	K09487|0.0e+00|pper:18783030|K09487 heat shock protein 90kDa beta | (RefSeq) heat shock protein 90-6, mitochondrial	Protein processing in endoplasmic reticulum (ko04141);; Plant-pathogen interaction (ko04626)	[O]	Posttranslational modification, protein turnover, chaperones	Hsp90 protein	Heat shock protein 90-6, mitochondrial OS=Arabidopsis thaliana OX=3702 GN=HSP90-6 PE=1 SV=1	O	Posttranslational modification, protein turnover, chaperones	heat shock protein 90-6, mitochondrial [Prunus persica]
evm.TU.contig257.71	--	--	--	--	--	--	--	Plant mobile domain	--	--	--	uncharacterized protein Pyn_36671 [Prunus yedoensis var. nudiflora]
evm.TU.contig185.468	--	--	Cellular Component: extracellular space (GO:0005615);;	K13449|9.9e-31|pper:18767771|K13449 pathogenesis-related protein 1 | (RefSeq) LOW QUALITY PROTEIN: pathogenesis-related protein 1	MAPK signaling pathway - plant (ko04016);; Plant hormone signal transduction (ko04075);; Plant-pathogen interaction (ko04626)	[S]	Function unknown	Cysteine-rich secretory protein family	Pathogenesis-related protein PR-1 type OS=Sambucus nigra OX=4202 PE=2 SV=1	S	Function unknown	LOW QUALITY PROTEIN: pathogenesis-related protein 1 [Prunus persica]
evm.TU.contig268.423	--	--	Cellular Component: plasma membrane (GO:0005886);; Biological Process: plant-type secondary cell wall biogenesis (GO:0009834);;	--	--	--	--	Fasciclin domain	Fasciclin-like arabinogalactan protein 12 OS=Arabidopsis thaliana OX=3702 GN=FLA12 PE=2 SV=2	--	--	fasciclin-like arabinogalactan protein 12 [Prunus persica]
evm.TU.contig139.21	[R]	General function prediction only	Cellular Component: chloroplast (GO:0009507);;	K21813|3.8e-10|bna:111198474|K21813 endonuclease V [EC:3.1.26.-] | (RefSeq) endonuclease V-like	--	--	--	Tetratricopeptide repeat	--	--	--	uncharacterized protein LOC18775264 [Prunus persica]
Prunus_persica_newGene_4245	--	--	Molecular Function: nucleic acid binding (GO:0003676);; Biological Process: DNA integration (GO:0015074);;	K12447|1.3e-225|thj:104808371|K12447 UDP-sugar pyrophosphorylase [EC:2.7.7.64] | (RefSeq) uncharacterized protein LOC104808371	Pentose and glucuronate interconversions (ko00040);; Galactose metabolism (ko00052);; Ascorbate and aldarate metabolism (ko00053);; Amino sugar and nucleotide sugar metabolism (ko00520)	[R]	General function prediction only	Reverse transcriptase (RNA-dependent DNA polymerase)	Retrovirus-related Pol polyprotein from transposon RE2 OS=Arabidopsis thaliana OX=3702 GN=RE2 PE=4 SV=1	L	Replication, recombination and repair	hypothetical protein C1H46_007143 [Malus baccata]
evm.TU.contig173.54	[G]	Carbohydrate transport and metabolism	Biological Process: reproduction (GO:0000003);; Biological Process: developmental process involved in reproduction (GO:0003006);; Cellular Component: cellular_component (GO:0005575);; Cellular Component: intracellular (GO:0005622);; Cellular Component: cell (GO:0005623);; Cellular Component: cytoplasm (GO:0005737);; Cellular Component: vacuole (GO:0005773);; Biological Process: multicellular orga…	K01205|0.0e+00|pper:18786791|K01205 alpha-N-acetylglucosaminidase [EC:3.2.1.50] | (RefSeq) alpha-N-acetylglucosaminidase	Glycosaminoglycan degradation (ko00531)	[U]	Intracellular trafficking, secretion, and vesicular transport	Alpha-N-acetylglucosaminidase (NAGLU) tim-barrel domain	Alpha-N-acetylglucosaminidase OS=Arabidopsis thaliana OX=3702 GN=NAGLU PE=2 SV=1	U	Intracellular trafficking, secretion, and vesicular transport	alpha-N-acetylglucosaminidase [Prunus persica]
evm.TU.contig175.66	[E]	Amino acid transport and metabolism	Molecular Function: glutamate decarboxylase activity (GO:0004351);; Molecular Function: calmodulin binding (GO:0005516);; Cellular Component: cytosol (GO:0005829);; Biological Process: glutamate metabolic process (GO:0006536);; Molecular Function: pyridoxal phosphate binding (GO:0030170);; Biological Process: response to cadmium ion (GO:0046686);;	K01580|1.1e-289|pavi:110765083|K01580 glutamate decarboxylase [EC:4.1.1.15] | (RefSeq) glutamate decarboxylase 1-like	Alanine, aspartate and glutamate metabolism (ko00250);; beta-Alanine metabolism (ko00410);; Taurine and hypotaurine metabolism (ko00430);; Butanoate metabolism (ko00650)	[E]	Amino acid transport and metabolism	Pyridoxal-dependent decarboxylase conserved domain	Glutamate decarboxylase 1 OS=Arabidopsis thaliana OX=3702 GN=GAD1 PE=1 SV=2	E	Amino acid transport and metabolism	glutamate decarboxylase 1-like [Prunus dulcis]
evm.TU.contig277.392	--	--	Biological Process: lipid metabolic process (GO:0006629);; Molecular Function: phosphatidylcholine 1-acylhydrolase activity (GO:0008970);;	--	--	--	--	Lipase (class 3)	Phospholipase A1 PLIP1, chloroplastic OS=Arabidopsis thaliana OX=3702 GN=PLIP1 PE=1 SV=1	G	Carbohydrate transport and metabolism	uncharacterized protein LOC18786728 [Prunus persica]
evm.TU.contig281.1319	--	--	Cellular Component: photosystem I (GO:0009522);; Cellular Component: photosystem II (GO:0009523);; Cellular Component: chloroplast thylakoid membrane (GO:0009535);; Biological Process: photosynthesis, light harvesting (GO:0009765);; Cellular Component: integral component of membrane (GO:0016021);; Molecular Function: chlorophyll binding (GO:0016168);; Biological Process: protein-chromophore linka…	K08912|2.2e-32|pmum:103328796|K08912 light-harvesting complex II chlorophyll a/b binding protein 1 | (RefSeq) chlorophyll a-b binding protein of LHCII type 1-like	Photosynthesis - antenna proteins (ko00196)	--	--	Chlorophyll A-B binding protein	Chlorophyll a-b binding protein, chloroplastic OS=Spinacia oleracea OX=3562 PE=1 SV=1	C	Energy production and conversion	PREDICTED: chlorophyll a-b binding protein of LHCII type 1-like [Prunus mume]
evm.TU.contig77.770	--	--	Cellular Component: plasma membrane (GO:0005886);; Cellular Component: integral component of membrane (GO:0016021);; Molecular Function: 4 iron, 4 sulfur cluster binding (GO:0051539);;	--	--	--	--	Domain of unknown function (DUF588)	CASP-like protein 4B1 OS=Arabidopsis lyrata subsp. lyrata OX=81972 GN=ARALYDRAFT_321547 PE=3 SV=1	S	Function unknown	CASP-like protein 4B1 [Prunus persica]
evm.TU.contig272.1433	[R]	General function prediction only	Molecular Function: calcium ion binding (GO:0005509);; Molecular Function: calmodulin binding (GO:0005516);; Molecular Function: ATP binding (GO:0005524);; Cellular Component: nucleus (GO:0005634);; Cellular Component: cytoplasm (GO:0005737);; Molecular Function: calcium-dependent protein serine/threonine kinase activity (GO:0009931);; Biological Process: peptidyl-serine phosphorylation (GO:00181…	K13412|7.8e-264|pper:18793545|K13412 calcium-dependent protein kinase [EC:2.7.11.1] | (RefSeq) calcium-dependent protein kinase 29	Plant-pathogen interaction (ko04626)	[T]	Signal transduction mechanisms	Protein kinase domain	Calcium-dependent protein kinase 29 OS=Arabidopsis thaliana OX=3702 GN=CPK29 PE=2 SV=2	T	Signal transduction mechanisms	calcium-dependent protein kinase 29 [Prunus persica]
evm.TU.contig270.14	--	--	Molecular Function: metal ion binding (GO:0046872);;	--	--	--	--	--	--	S	Function unknown	uncharacterized protein LOC18787726 isoform X1 [Prunus persica]
Prunus_persica_newGene_4445	[R]	General function prediction only	Molecular Function: molecular_function (GO:0003674);; Molecular Function: catalytic activity (GO:0003824);; Biological Process: cellular aldehyde metabolic process (GO:0006081);; Biological Process: organic acid metabolic process (GO:0006082);; Biological Process: lactate metabolic process (GO:0006089);; Biological Process: biological_process (GO:0008150);; Biological Process: metabolic process (…	K18881|3.7e-44|pper:109947861|K18881 D-lactate dehydratase [EC:4.2.1.130] | (RefSeq) protein DJ-1 homolog D-like	Pyruvate metabolism (ko00620)	[RV]	General function prediction only;; Defense mechanisms	DJ-1/PfpI family	Protein DJ-1 homolog D OS=Arabidopsis thaliana OX=3702 GN=DJ1D PE=1 SV=1	V	Defense mechanisms	protein DJ-1 homolog D-like, partial [Prunus persica]
evm.TU.contig273.171	--	--	Biological Process: response to stress (GO:0006950);; Biological Process: response to oxidative stress (GO:0006979);; Biological Process: biological_process (GO:0008150);; Biological Process: response to stimulus (GO:0050896);;	--	--	--	--	VQ motif	VQ motif-containing protein 10 OS=Arabidopsis thaliana OX=3702 GN=VQ10 PE=1 SV=1	S	Function unknown	VQ motif-containing protein 1 [Prunus persica]
evm.TU.contig277.229	--	--	Molecular Function: protein binding (GO:0005515);; Biological Process: response to stress (GO:0006950);; Biological Process: biological_process (GO:0008150);; Biological Process: response to temperature stimulus (GO:0009266);; Biological Process: response to cold (GO:0009409);; Biological Process: response to abiotic stimulus (GO:0009628);; Biological Process: response to stimulus (GO:0050896);;	--	--	[R]	General function prediction only	Kelch motif	F-box/kelch-repeat protein SKIP4 OS=Arabidopsis thaliana OX=3702 GN=SKIP4 PE=1 SV=1	S	Function unknown	PREDICTED: F-box/kelch-repeat [Prunus dulcis]
evm.TU.contig272.835	--	--	Molecular Function: nucleic acid binding (GO:0003676);; Molecular Function: RNA-DNA hybrid ribonuclease activity (GO:0004523);;	--	--	--	--	Reverse transcriptase-like	--	L	Replication, recombination and repair	unnamed protein product [Prunus armeniaca]
evm.TU.contig272.1758	[H]	Coenzyme transport and metabolism	Molecular Function: nicotinate-nucleotide diphosphorylase (carboxylating) activity (GO:0004514);; Cellular Component: cytoplasm (GO:0005737);; Biological Process: NAD biosynthetic process (GO:0009435);; Biological Process: quinolinate catabolic process (GO:0034213);;	K00767|9.5e-198|pper:18791869|K00767 nicotinate-nucleotide pyrophosphorylase (carboxylating) [EC:2.4.2.19] | (RefSeq) nicotinate-nucleotide pyrophosphorylase [carboxylating], chloroplastic	Nicotinate and nicotinamide metabolism (ko00760)	[F]	Nucleotide transport and metabolism	Quinolinate phosphoribosyl transferase, C-terminal domain	Nicotinate-nucleotide pyrophosphorylase [carboxylating], chloroplastic OS=Arabidopsis thaliana OX=3702 GN=QPT PE=2 SV=2	F	Nucleotide transport and metabolism	nicotinate-nucleotide pyrophosphorylase [carboxylating], chloroplastic [Prunus persica]
evm.TU.contig287.266	[T]	Signal transduction mechanisms	Molecular Function: ATP binding (GO:0005524);; Cellular Component: plasma membrane (GO:0005886);; Cellular Component: integral component of membrane (GO:0016021);; Molecular Function: ATPase activity (GO:0016887);; Molecular Function: ATPase activity, coupled to transmembrane movement of substances (GO:0042626);; Biological Process: transmembrane transport (GO:0055085);;	K08712|1.4e-127|gsl:Gasu_29800|K08712 ATP-binding cassette, subfamily G (WHITE), member 2, SNQ2 | (RefSeq) ABC transporter, ATP-binding protein	ABC transporters (ko02010)	[Q]	Secondary metabolites biosynthesis, transport and catabolism	ABC-2 type transporter	Pleiotropic drug resistance protein 2 OS=Nicotiana plumbaginifolia OX=4092 GN=PDR2 PE=2 SV=1	Q	Secondary metabolites biosynthesis, transport and catabolism	pleiotropic drug resistance protein 2 [Prunus persica]
evm.TU.contig274.380	[S]	Function unknown	Cellular Component: plant-type vacuole membrane (GO:0009705);; Biological Process: malate transport (GO:0015743);; Cellular Component: integral component of membrane (GO:0016021);;	K03695|5.3e-34|egr:104416563|K03695 ATP-dependent Clp protease ATP-binding subunit ClpB | (RefSeq) chaperone protein ClpB1-like	--	[R]	General function prediction only	Aluminium activated malate transporter	Aluminum-activated malate transporter 14 OS=Arabidopsis thaliana OX=3702 GN=ALMT14 PE=2 SV=1	S	Function unknown	aluminum-activated malate transporter 12 [Prunus persica]
evm.TU.contig272.1389	--	--	--	--	--	--	--	--	--	--	--	uncharacterized protein LOC109946834 isoform X3 [Prunus persica]
evm.TU.contig284.454	--	--	--	--	--	--	--	Domain of unknown function (DUF4378)	--	S	Function unknown	uncharacterized protein LOC18774887 [Prunus persica]
evm.TU.contig177.58	--	--	Biological Process: mRNA splicing, via spliceosome (GO:0000398);;	K12855|8.8e-54|pper:18786182|K12855 pre-mRNA-processing factor 6 | (RefSeq) protein STABILIZED1	Spliceosome (ko03040)	[A]	RNA processing and modification	--	Protein STABILIZED1 OS=Arabidopsis thaliana OX=3702 GN=STA1 PE=1 SV=1	A	RNA processing and modification	PREDICTED: pre-mRNA-processing factor 6 [Prunus dulcis]
evm.TU.contig197.1	--	--	Cellular Component: integral component of membrane (GO:0016021);;	K20456|2.5e-33|smo:SELMODRAFT_417928|K20456 oxysterol-binding protein 1 | (RefSeq) hypothetical protein	--	[R]	General function prediction only	MatE	Protein DETOXIFICATION 45, chloroplastic OS=Arabidopsis thaliana OX=3702 GN=DTX45 PE=2 SV=2	V	Defense mechanisms	protein DETOXIFICATION 45, chloroplastic [Prunus persica]
evm.TU.contig37.12	--	--	--	--	--	[R]	General function prediction only	--	--	S	Function unknown	unnamed protein product [Prunus armeniaca]
evm.TU.contig65.133	--	--	Molecular Function: nucleic acid binding (GO:0003676);; Molecular Function: zinc ion binding (GO:0008270);;	K17086|1.1e-183|fve:101300290|K17086 transmembrane 9 superfamily member 2/4 | (RefSeq) uncharacterized LOC101300290	--	--	--	MULE transposase domain	--	--	--	uncharacterized protein LOC18790135 [Prunus persica]
evm.TU.contig132.45	--	--	Molecular Function: DNA binding (GO:0003677);; Cellular Component: nucleus (GO:0005634);; Biological Process: regulation of transcription, DNA-templated (GO:0006355);;	--	--	--	--	No apical meristem (NAM) protein	--	K	Transcription	protein CUP-SHAPED COTYLEDON 1-like [Prunus yedoensis var. nudiflora]
evm.TU.contig38.541	--	--	--	--	--	--	--	--	--	S	Function unknown	glycine-rich cell wall structural protein 2 [Prunus persica]
evm.TU.contig281.764	--	--	Biological Process: protein localization (GO:0008104);; Biological Process: protein transport (GO:0015031);;	K19476|0.0e+00|pper:18782520|K19476 vacuolar protein sorting-associated protein IST1 | (RefSeq) uncharacterized protein LOC18782520	Endocytosis (ko04144)	[Z]	Cytoskeleton	Regulator of Vps4 activity in the MVB pathway	--	Z	Cytoskeleton	uncharacterized protein LOC18782520 [Prunus persica]
evm.TU.contig191.13	[G]	Carbohydrate transport and metabolism	Molecular Function: (S)-2-hydroxy-acid oxidase activity (GO:0003973);; Cellular Component: mitochondrion (GO:0005739);; Molecular Function: 2-hydroxyglutarate dehydrogenase activity (GO:0047545);;	K00109|9.8e-239|pper:18771102|K00109 2-hydroxyglutarate dehydrogenase [EC:1.1.99.2] | (RefSeq) L-2-hydroxyglutarate dehydrogenase, mitochondrial isoform X1	Butanoate metabolism (ko00650)	[S]	Function unknown	FAD dependent oxidoreductase	L-2-hydroxyglutarate dehydrogenase, mitochondrial OS=Arabidopsis thaliana OX=3702 GN=L2HGDH PE=1 SV=1	L	Replication, recombination and repair	L-2-hydroxyglutarate dehydrogenase, mitochondrial isoform X1 [Prunus persica]
evm.TU.contig281.804	--	--	--	K11843|6.6e-16|aip:110267024|K11843 ubiquitin carboxyl-terminal hydrolase 14 [EC:3.4.19.12] | (RefSeq) FBD-associated F-box protein At4g10400-like	--	--	--	--	FBD-associated F-box protein At5g27750 OS=Arabidopsis thaliana OX=3702 GN=At5g27750 PE=1 SV=1	S	Function unknown	hypothetical protein PRUPE_3G231800 [Prunus persica]
evm.TU.contig38.502	--	--	Molecular Function: RNA binding (GO:0003723);; Molecular Function: phosphoserine phosphatase activity (GO:0004647);; Cellular Component: nucleus (GO:0005634);; Molecular Function: CTD phosphatase activity (GO:0008420);; Biological Process: response to wounding (GO:0009611);; Biological Process: response to salt stress (GO:0009651);; Biological Process: abscisic acid-activated signaling pathway (G…	K18998|0.0e+00|pper:18781340|K18998 RNA polymerase II C-terminal domain phosphatase-like 1/2 [EC:3.1.3.16] | (RefSeq) RNA polymerase II C-terminal domain phosphatase-like 1	--	[K]	Transcription	Double-stranded RNA binding motif	RNA polymerase II C-terminal domain phosphatase-like 1 OS=Arabidopsis thaliana OX=3702 GN=CPL1 PE=1 SV=1	K	Transcription	RNA polymerase II C-terminal domain phosphatase-like 1 [Prunus persica]
evm.TU.contig281.83	--	--	Cellular Component: integral component of membrane (GO:0016021);;	K11094|3.2e-22|peq:110018477|K11094 U2 small nuclear ribonucleoprotein B'' | (RefSeq) U2 small nuclear ribonucleoprotein B''-like isoform X1	Spliceosome (ko03040)	--	--	Protein of unknown function (DUF3339)	--	S	Function unknown	PREDICTED: uncharacterized protein LOC103330321 [Prunus mume]
evm.TU.contig284.445	--	--	Cellular Component: membrane (GO:0016020);; Cellular Component: integral component of membrane (GO:0016021);;	K15503|7.9e-11|cqi:110720991|K15503 serine/threonine-protein phosphatase 6 regulatory ankyrin repeat subunit B | (RefSeq) uncharacterized protein LOC110720991	--	[R]	General function prediction only	Ankyrin repeats (3 copies)	Ankyrin repeat-containing protein ITN1 OS=Arabidopsis thaliana OX=3702 GN=ITN1 PE=1 SV=1	S	Function unknown	ankyrin repeat-containing protein ITN1 [Prunus persica]
evm.TU.contig185.228	--		Molecular Function: protein kinase activity (GO:0004672);; Molecular Function: ATP binding (GO:0005524);; Cellular Component: integral component of membrane (GO:0016021);;	K13430|1.5e-47|gra:105802395|K13430 serine/threonine-protein kinase PBS1 [EC:2.7.11.1] | (RefSeq) serine/threonine-protein kinase CDL1-like	Plant-pathogen interaction (ko04626)	[T]	Signal transduction mechanisms	Protein tyrosine and serine/threonine kinase	Probable receptor-like protein kinase At1g49730 OS=Arabidopsis thaliana OX=3702 GN=At1g49730 PE=2 SV=1	T	Signal transduction mechanisms	hypothetical protein PRUPE_8G127400 [Prunus persica]
evm.TU.contig126.18	--	--	--	--	--	--	--	--	--	--	--	unnamed protein product [Prunus armeniaca]
evm.TU.contig272.1289	[G]	Carbohydrate transport and metabolism	Molecular Function: ATP binding (GO:0005524);; Biological Process: glycogen biosynthetic process (GO:0005978);; Molecular Function: glucose-1-phosphate adenylyltransferase activity (GO:0008878);; Cellular Component: chloroplast (GO:0009507);; Biological Process: starch biosynthetic process (GO:0019252);;	K00975|4.6e-310|pper:18790178|K00975 glucose-1-phosphate adenylyltransferase [EC:2.7.7.27] | (RefSeq) glucose-1-phosphate adenylyltransferase large subunit, chloroplastic/amyloplastic	Starch and sucrose metabolism (ko00500);; Amino sugar and nucleotide sugar metabolism (ko00520)	[M]	Cell wall/membrane/envelope biogenesis	Nucleotidyl transferase	Glucose-1-phosphate adenylyltransferase large subunit, chloroplastic/amyloplastic OS=Beta vulgaris OX=161934 GN=AGPS1 PE=2 SV=1	M	Cell wall/membrane/envelope biogenesis	glucose-1-phosphate adenylyltransferase large subunit, chloroplastic/amyloplastic [Prunus persica]
Prunus_persica_newGene_2105	--	--	Molecular Function: nucleic acid binding (GO:0003676);; Molecular Function: zinc ion binding (GO:0008270);; Biological Process: DNA integration (GO:0015074);;	K01728|5.0e-06|mtr:MTR_2g023980|K01728 pectate lyase [EC:4.2.2.2] | (RefSeq) pectate lyase family protein	Pentose and glucuronate interconversions (ko00040)	--	--	--	--	L	Replication, recombination and repair	unnamed protein product [Prunus armeniaca]
evm.TU.contig180.3	--	--	Cellular Component: integral component of membrane (GO:0016021);;	K12272|8.2e-100|pper:18780284|K12272 signal recognition particle receptor subunit beta | (RefSeq) signal recognition particle receptor subunit beta	Protein export (ko03060)	[U]	Intracellular trafficking, secretion, and vesicular transport	Signal recognition particle receptor beta subunit	--	U	Intracellular trafficking, secretion, and vesicular transport	signal recognition particle receptor subunit beta [Prunus persica]
Prunus_persica_newGene_2368	--	--	--	--	--	--	--	--	--	--	--	PREDICTED: LOC110771749 [Prunus dulcis]
evm.TU.contig127.189	[R]	General function prediction only	Molecular Function: beta-1,4-mannosylglycoprotein 4-beta-N-acetylglucosaminyltransferase activity (GO:0003830);; Biological Process: N-acetylglucosamine metabolic process (GO:0006044);; Biological Process: protein N-linked glycosylation (GO:0006487);; Cellular Component: integral component of membrane (GO:0016021);; Molecular Function: transferase activity, transferring glycosyl groups (GO:001675…	K00737|1.0e-220|pper:18770605|K00737 beta-1,4-mannosyl-glycoprotein beta-1,4-N-acetylglucosaminyltransferase [EC:2.4.1.144] | (RefSeq) beta-1,4-mannosyl-glycoprotein 4-beta-N-acetylglucosaminyltransferase	N-Glycan biosynthesis (ko00510)	--	--	Glycosyltransferase family 17	--	G	Carbohydrate transport and metabolism	beta-1,4-mannosyl-glycoprotein 4-beta-N-acetylglucosaminyltransferase [Prunus persica]
evm.TU.contig279.323	[N]	Cell motility	Cellular Component: Golgi apparatus (GO:0005794);; Cellular Component: trans-Golgi network (GO:0005802);; Cellular Component: plasma membrane (GO:0005886);; Biological Process: plant-type primary cell wall biogenesis (GO:0009833);; Cellular Component: integral component of membrane (GO:0016021);; Molecular Function: cellulose synthase activity (GO:0016759);; Molecular Function: cellulose synthase…	K10999|1.0e-108|egu:105056610|K10999 cellulose synthase A [EC:2.4.1.12] | (RefSeq) probable cellulose synthase A catalytic subunit 8 [UDP-forming] isoform X1	--	--	--	Cellulose synthase	Cellulose synthase-like protein E1 OS=Arabidopsis thaliana OX=3702 GN=CSLE1 PE=2 SV=1	G	Carbohydrate transport and metabolism	cellulose synthase-like protein E1 [Prunus persica]
evm.TU.contig272.295	[Q]	Secondary metabolites biosynthesis, transport and catabolism	Molecular Function: oxidoreductase activity (GO:0016491);; Molecular Function: metal ion binding (GO:0046872);;	K05933|1.8e-170|pmum:103319772|K05933 aminocyclopropanecarboxylate oxidase [EC:1.14.17.4] | (RefSeq) 1-aminocyclopropane-1-carboxylate oxidase	Cysteine and methionine metabolism (ko00270)	[QR]	Secondary metabolites biosynthesis, transport and catabolism;; General function prediction only	2OG-Fe(II) oxygenase superfamily	1-aminocyclopropane-1-carboxylate oxidase OS=Musa acuminata OX=4641 GN=MAO1B PE=3 SV=1	Q	Secondary metabolites biosynthesis, transport and catabolism	1-aminocyclopropane-1-carboxylate oxidase [Prunus dulcis]
evm.TU.contig188.205	[E]	Amino acid transport and metabolism	Molecular Function: prephenate dehydratase activity (GO:0004664);; Biological Process: L-phenylalanine biosynthetic process (GO:0009094);; Cellular Component: chloroplast stroma (GO:0009570);; Molecular Function: arogenate dehydratase activity (GO:0047769);;	K05359|4.7e-227|pper:18778538|K05359 arogenate/prephenate dehydratase [EC:4.2.1.91 4.2.1.51] | (RefSeq) arogenate dehydratase/prephenate dehydratase 1, chloroplastic	Phenylalanine, tyrosine and tryptophan biosynthesis (ko00400);; Biosynthesis of amino acids (ko01230)	[E]	Amino acid transport and metabolism	Prephenate dehydratase	Arogenate dehydratase/prephenate dehydratase 1, chloroplastic OS=Arabidopsis thaliana OX=3702 GN=ADT1 PE=1 SV=1	E	Amino acid transport and metabolism	arogenate dehydratase/prephenate dehydratase 1, chloroplastic isoform X1 [Prunus dulcis]
evm.TU.contig38.232	--	--	Biological Process: DNA repair (GO:0006281);; Biological Process: DNA recombination (GO:0006310);; Molecular Function: 5'-flap endonuclease activity (GO:0017108);; Cellular Component: Slx1-Slx4 complex (GO:0033557);;	K15078|2.0e-41|pavi:110763767|K15078 structure-specific endonuclease subunit SLX1 [EC:3.6.1.-] | (RefSeq) structure-specific endonuclease subunit SLX1 homolog	--	--	--	--	--	--	--	uncharacterized protein LOC117624226 [Prunus dulcis]
evm.TU.contig282.246	[J]	Translation, ribosomal structure and biogenesis	Molecular Function: structural constituent of ribosome (GO:0003735);; Biological Process: translation (GO:0006412);; Cellular Component: cytosolic small ribosomal subunit (GO:0022627);;	K02957|5.9e-70|pper:18768572|K02957 small subunit ribosomal protein S15Ae | (RefSeq) 40S ribosomal protein S15a-5	Ribosome (ko03010)	[J]	Translation, ribosomal structure and biogenesis	Ribosomal protein S8	40S ribosomal protein S15a-5 OS=Arabidopsis thaliana OX=3702 GN=RPS15AE PE=1 SV=1	J	Translation, ribosomal structure and biogenesis	40S ribosomal protein S15a-5 [Prunus persica]
Prunus_persica_newGene_1013	--	--	--	--	--	--	--	--	--	--	--	uncharacterized protein LOC109946275 [Prunus persica]
evm.TU.contig17.157	--	--	Biological Process: reproduction (GO:0000003);; Biological Process: developmental process involved in reproduction (GO:0003006);; Molecular Function: molecular_function (GO:0003674);; Molecular Function: transcription factor activity, sequence-specific DNA binding (GO:0003700);; Cellular Component: cellular_component (GO:0005575);; Cellular Component: intracellular (GO:0005622);; Cellular Compone…	--	--	[R]	General function prediction only	C2H2-type zinc finger	Zinc finger protein ZAT6 OS=Arabidopsis thaliana OX=3702 GN=ZAT6 PE=2 SV=1	K	Transcription	uncharacterized protein LOC18775198 [Prunus persica]
evm.TU.contig278.1413	--	--	Molecular Function: transcription factor activity, sequence-specific DNA binding (GO:0003700);; Cellular Component: nucleus (GO:0005634);; Molecular Function: sequence-specific DNA binding (GO:0043565);; Biological Process: regulation of shoot system development (GO:0048831);; Biological Process: regulation of secondary shoot formation (GO:2000032);;	--	--	--	--	TCP family transcription factor	Transcription factor CYCLOIDEA (Fragment) OS=Antirrhinum linkianum OX=102601 GN=CYC PE=3 SV=1	K	Transcription	transcription factor CYCLOIDEA [Prunus persica]
evm.TU.contig272.1308	--	--	Molecular Function: peroxidase activity (GO:0004601);; Cellular Component: extracellular region (GO:0005576);; Biological Process: response to oxidative stress (GO:0006979);; Molecular Function: heme binding (GO:0020037);; Biological Process: hydrogen peroxide catabolic process (GO:0042744);; Molecular Function: metal ion binding (GO:0046872);;	K00430|2.4e-202|pper:18789526|K00430 peroxidase [EC:1.11.1.7] | (RefSeq) peroxidase 9	Phenylpropanoid biosynthesis (ko00940)	--	--	Peroxidase	Peroxidase 9 OS=Arabidopsis thaliana OX=3702 GN=PER9 PE=1 SV=1	W	Extracellular structures	peroxidase 9 [Prunus persica]
evm.TU.contig281.518	--	--	--	--	--	--	--	--	--	--	--	hypothetical protein Lal_00036804 [Lupinus albus]
evm.TU.contig278.1324	--	--	Biological Process: cellulose microfibril organization (GO:0010215);; Cellular Component: anchored component of membrane (GO:0031225);;	--	--	--	--	COBRA-like protein	COBRA-like protein 4 OS=Arabidopsis thaliana OX=3702 GN=COBL4 PE=2 SV=2	S	Function unknown	PREDICTED: COBRA [Prunus dulcis]
evm.TU.contig57.18	--	--	Biological Process: telomere maintenance (GO:0000723);; Biological Process: double-strand break repair via homologous recombination (GO:0000724);; Biological Process: nucleotide-excision repair (GO:0006289);; Cellular Component: checkpoint clamp complex (GO:0030896);; Biological Process: intra-S DNA damage checkpoint (GO:0031573);; Biological Process: mitotic DNA replication checkpoint (GO:003331…	K10903|1.7e-31|pavi:110767427|K10903 HUS1 checkpoint protein | (RefSeq) uncharacterized protein LOC110767427 isoform X1	--	[DL]	Cell cycle control, cell division, chromosome partitioning;; Replication, recombination and repair	Hus1-like protein	--	--	--	hypothetical protein PRUPE_2G072500 [Prunus persica]
evm.TU.contig56.43	--	--	Molecular Function: protein serine/threonine kinase activity (GO:0004674);; Molecular Function: ATP binding (GO:0005524);; Cellular Component: plasma membrane (GO:0005886);; Biological Process: protein phosphorylation (GO:0006468);; Biological Process: cell surface receptor signaling pathway (GO:0007166);;	K05391|3.0e-22|pavi:110744674|K05391 cyclic nucleotide gated channel, plant | (RefSeq) cyclic nucleotide-gated ion channel 1-like	Plant-pathogen interaction (ko04626)	--	--	--	Wall-associated receptor kinase-like 2 OS=Arabidopsis thaliana OX=3702 GN=WAKL2 PE=2 SV=1	--	--	hypothetical protein PRUPE_2G224100 [Prunus persica]
evm.TU.contig278.481	[R]	General function prediction only	--	K07020|5.9e-115|pper:18776609|K07020 uncharacterized protein | (RefSeq) KAT8 regulatory NSL complex subunit 3	--	[R]	General function prediction only	Alpha/beta hydrolase family	--	S	Function unknown	KAT8 regulatory NSL complex subunit 3 [Prunus persica]
evm.TU.contig33.332	--	--	--	K18753|1.9e-25|pavi:110767020|K18753 butyrate response factor | (RefSeq) mRNA decay activator protein ZFP36-like	--	--	--	--	--	--	--	mRNA decay activator protein ZFP36 [Prunus persica]
evm.TU.contig278.542	--	--	Cellular Component: integral component of membrane (GO:0016021);; Molecular Function: cellulose synthase (UDP-forming) activity (GO:0016760);; Biological Process: cellulose biosynthetic process (GO:0030244);;	K00770|5.6e-07|oeu:111394168|K00770 1,4-beta-D-xylan synthase [EC:2.4.2.24] | (RefSeq) cellulose synthase-like protein D5	Amino sugar and nucleotide sugar metabolism (ko00520)	--	--	Cellulose synthase	Cellulose synthase-like protein G2 OS=Arabidopsis thaliana OX=3702 GN=CSLG2 PE=2 SV=1	G	Carbohydrate transport and metabolism	hypothetical protein PRUPE_5G123700 [Prunus persica]
evm.TU.contig278.1335	--	--	Molecular Function: sulfotransferase activity (GO:0008146);;	K22312|2.4e-195|pper:18777582|K22312 hydroxyjasmonate sulfotransferase [EC:2.8.2.39] | (RefSeq) flavonol 4'-sulfotransferase	--	[R]	General function prediction only	Sulfotransferase domain	Cytosolic sulfotransferase 15 OS=Arabidopsis thaliana OX=3702 GN=SOT15 PE=1 SV=1	H	Coenzyme transport and metabolism	flavonol 4'-sulfotransferase [Prunus persica]
evm.TU.contig127.231	--	--	Cellular Component: plasmodesma (GO:0009506);;	--	--	--	--	Embryo-specific protein 3, (ATS3)	Embryo-specific protein ATS3A OS=Arabidopsis thaliana OX=3702 GN=ATS3A PE=1 SV=1	S	Function unknown	embryo-specific protein ATS3A [Prunus persica]
evm.TU.contig183.22	[D]	Cell cycle control, cell division, chromosome partitioning	Molecular Function: ubiquitin-protein transferase activity (GO:0004842);; Cellular Component: nucleus (GO:0005634);; Cellular Component: cytoplasm (GO:0005737);;	K08332|1.9e-24|gmx:102664031|K08332 vacuolar protein 8 | (RefSeq) U-box domain-containing protein 15-like	--	[S]	Function unknown	Armadillo/beta-catenin-like repeat	U-box domain-containing protein 15 OS=Arabidopsis thaliana OX=3702 GN=PUB15 PE=2 SV=2	S	Function unknown	hypothetical protein PRUPE_8G178000 [Prunus persica]
evm.TU.contig154.7	--	--	Molecular Function: serine-type carboxypeptidase activity (GO:0004185);;	K16297|1.5e-42|pavi:110751711|K16297 serine carboxypeptidase-like clade II [EC:3.4.16.-] | (RefSeq) serine carboxypeptidase-like 45	--	[OE]	Posttranslational modification, protein turnover, chaperones;; Amino acid transport and metabolism	Serine carboxypeptidase	Serine carboxypeptidase-like 45 OS=Arabidopsis thaliana OX=3702 GN=SCPL45 PE=2 SV=1	O	Posttranslational modification, protein turnover, chaperones	PREDICTED: serine carboxypeptidase [Prunus dulcis]
evm.TU.contig230.71	--	--	Biological Process: maturation of 5.8S rRNA (GO:0000460);; Biological Process: maturation of LSU-rRNA (GO:0000470);; Cellular Component: nucleolus (GO:0005730);; Cellular Component: preribosome, large subunit precursor (GO:0030687);;	K14831|7.0e-38|pper:18766862|K14831 protein MAK16 | (RefSeq) protein MAK16 homolog isoform X1	--	[QR]	Secondary metabolites biosynthesis, transport and catabolism;; General function prediction only	--	Flavanone 3-dioxygenase 2 OS=Oryza sativa subsp. japonica OX=39947 GN=F3H-2 PE=1 SV=1	C	Energy production and conversion	protein MAK16 homolog isoform X3 [Prunus persica]
evm.TU.contig17.208	[QV]	Secondary metabolites biosynthesis, transport and catabolism;; Defense mechanisms	Molecular Function: iron ion binding (GO:0005506);; Cellular Component: vacuolar membrane (GO:0005774);; Cellular Component: endoplasmic reticulum (GO:0005783);; Cellular Component: Golgi apparatus (GO:0005794);; Cellular Component: plasma membrane (GO:0005886);; Biological Process: ubiquinone biosynthetic process (GO:0006744);; Cellular Component: plant-type cell wall (GO:0009505);; Cellular Com…	K00487|6.8e-295|pper:18772818|K00487 trans-cinnamate 4-monooxygenase [EC:1.14.14.91] | (RefSeq) trans-cinnamate 4-monooxygenase	Ubiquinone and other terpenoid-quinone biosynthesis (ko00130);; Phenylpropanoid biosynthesis (ko00940);; Flavonoid biosynthesis (ko00941);; Stilbenoid, diarylheptanoid and gingerol biosynthesis (ko00945)	[Q]	Secondary metabolites biosynthesis, transport and catabolism	Cytochrome P450	Trans-cinnamate 4-monooxygenase OS=Populus kitakamiensis OX=34292 GN=CYP73A16 PE=2 SV=1	Q	Secondary metabolites biosynthesis, transport and catabolism	trans-cinnamate 4-monooxygenase [Prunus persica]
evm.TU.contig279.93	--	--	Molecular Function: protein binding (GO:0005515);;	K24348|3.5e-157|pmum:103324262|K24348 UBX domain-containing protein 1/4 | (RefSeq) vicilin-like seed storage protein At2g18540	Protein processing in endoplasmic reticulum (ko04141)	[O]	Posttranslational modification, protein turnover, chaperones	PUB domain	--	S	Function unknown	putative F-box/LRR-repeat protein 23 [Prunus persica]
evm.TU.contig284.255	--	--	--	--	--	--	--	--	--	--	--	hypothetical protein PRUPE_6G227900 [Prunus persica]
evm.TU.contig283.30	[O]	Posttranslational modification, protein turnover, chaperones	Molecular Function: ATP binding (GO:0005524);; Biological Process: protein folding (GO:0006457);; Molecular Function: unfolded protein binding (GO:0051082);;	K09487|3.0e-82|pper:18789659|K09487 heat shock protein 90kDa beta | (RefSeq) heat shock protein 90-5, chloroplastic	Protein processing in endoplasmic reticulum (ko04141);; Plant-pathogen interaction (ko04626)	[O]	Posttranslational modification, protein turnover, chaperones	Hsp90 protein	Heat shock protein 90-5, chloroplastic OS=Arabidopsis thaliana OX=3702 GN=HSP90-5 PE=1 SV=1	O	Posttranslational modification, protein turnover, chaperones	unnamed protein product [Prunus armeniaca]
evm.TU.contig38.484	--	--	Molecular Function: electron carrier activity (GO:0009055);; Molecular Function: protein disulfide oxidoreductase activity (GO:0015035);;	--	--	--	--	--	--	O	Posttranslational modification, protein turnover, chaperones	PREDICTED: monothiol glutaredoxin-S17-like [Prunus mume]
evm.TU.contig285.157	--	--	--	--	--	--	--	--	--	--	--	unnamed protein product [Prunus armeniaca]
evm.TU.contig277.428	--	--	Biological Process: lipid hydroxylation (GO:0002933);; Molecular Function: iron ion binding (GO:0005506);; Biological Process: pollen exine formation (GO:0010584);; Cellular Component: membrane (GO:0016020);; Cellular Component: integral component of membrane (GO:0016021);; Molecular Function: oxidoreductase activity, acting on paired donors, with incorporation or reduction of molecular oxygen, N…	K20496|3.5e-90|pper:18787141|K20496 laurate 7-monooxygenase [EC:1.14.14.130] | (RefSeq) cytochrome P450 703A2	--	[Q]	Secondary metabolites biosynthesis, transport and catabolism	Cytochrome P450	Cytochrome P450 703A2 OS=Arabidopsis thaliana OX=3702 GN=CYP703A2 PE=1 SV=1	Q	Secondary metabolites biosynthesis, transport and catabolism	cytochrome P450 703A2 [Prunus persica]
evm.TU.contig171.54	[OT]	Posttranslational modification, protein turnover, chaperones;; Signal transduction mechanisms	Biological Process: response to cold (GO:0009409);; Biological Process: response to light stimulus (GO:0009416);; Cellular Component: chloroplast (GO:0009507);; Cellular Component: chloroplast thylakoid membrane (GO:0009535);; Cellular Component: chloroplast stroma (GO:0009570);; Biological Process: response to sucrose (GO:0009744);; Cellular Component: chloroplast envelope (GO:0009941);; Cellula…	K03844|2.8e-38|mng:MNEG_1379|K03844 alpha-1,2-mannosyltransferase [EC:2.4.1.131] | (RefSeq) alpha-1,2-mannosyltransferase	N-Glycan biosynthesis (ko00510);; Various types of N-glycan biosynthesis (ko00513)	--	--	--	ACT domain-containing protein ACR11 OS=Arabidopsis thaliana OX=3702 GN=ACR11 PE=1 SV=1	S	Function unknown	ACT domain-containing protein ACR11 [Prunus persica]
evm.TU.contig194.13	--	--	--	--	--	--	--	--	--	--	--	uncharacterized protein Pyn_20939 [Prunus yedoensis var. nudiflora]
evm.TU.contig281.1633	--	--	Cellular Component: membrane (GO:0016020);; Cellular Component: integral component of membrane (GO:0016021);;	K00889|1.6e-12|dcr:108218789|K00889 1-phosphatidylinositol-4-phosphate 5-kinase [EC:2.7.1.68] | (RefSeq) phosphatidylinositol 4-phosphate 5-kinase 6-like	Inositol phosphate metabolism (ko00562);; Phosphatidylinositol signaling system (ko04070);; Endocytosis (ko04144)	[R]	General function prediction only	Ankyrin repeats (3 copies)	--	L	Replication, recombination and repair	protein ACCELERATED CELL DEATH 6 isoform X1 [Prunus persica]
evm.TU.contig274.350	--	--	--	--	--	--	--	--	--	--	--	uncharacterized protein LOC18777299 [Prunus persica]
evm.TU.contig270.167	--	--	Biological Process: cell morphogenesis (GO:0000902);; Biological Process: cell morphogenesis involved in differentiation (GO:0000904);; Cellular Component: cellular_component (GO:0005575);; Cellular Component: intracellular (GO:0005622);; Cellular Component: cell (GO:0005623);; Cellular Component: cytoskeleton (GO:0005856);; Biological Process: multicellular organism development (GO:0007275);; Bi…	--	--	--	--	--	Protein ABIL2 OS=Arabidopsis thaliana OX=3702 GN=ABIL2 PE=2 SV=1	S	Function unknown	protein ABIL2 [Prunus persica]
evm.TU.contig77.678	[S]	Function unknown	--	--	--	--	--	--	--	--	--	uncharacterized protein LOC18772892 [Prunus persica]
evm.TU.contig172.135	--	--	--	--	--	--	--	--	--	--	--	PREDICTED: PRD1 [Prunus dulcis]
evm.TU.contig188.223	[J]	Translation, ribosomal structure and biogenesis	Cellular Component: cytoplasm (GO:0005737);; Molecular Function: tRNA methyltransferase activity (GO:0008175);; Biological Process: tRNA methylation (GO:0030488);; Biological Process: wybutosine biosynthetic process (GO:0031591);;	K15450|0.0e+00|pper:18780475|K15450 tRNA wybutosine-synthesizing protein 3 [EC:2.1.1.282] | (RefSeq) tRNA wybutosine-synthesizing protein 2/3/4 isoform X1	--	[R]	General function prediction only	Methyltransferase TYW3	tRNA wybutosine-synthesizing protein 2/3/4 OS=Arabidopsis thaliana OX=3702 GN=At4g04670 PE=2 SV=1	J	Translation, ribosomal structure and biogenesis	tRNA wybutosine-synthesizing protein 2/3/4 isoform X1 [Prunus persica]
evm.TU.contig157.59	--	--	Cellular Component: integral component of membrane (GO:0016021);;	--	--	--	--	--	--	--	--	uncharacterized protein LOC109947595 isoform X1 [Prunus persica]
evm.TU.contig281.946	--	--	--	--	--	--	--	--	--	--	--	PREDICTED: uncharacterized protein LOC103329382 [Prunus mume]
evm.TU.contig236.31	--	--	--	--	--	--	--	--	--	--	--	hypothetical protein Prudu_1447S001200 [Prunus dulcis]
evm.TU.contig17.313	[M]	Cell wall/membrane/envelope biogenesis	Molecular Function: oxidoreductase activity (GO:0016491);; Molecular Function: oxidoreductase activity, acting on the CH-OH group of donors, NAD or NADP as acceptor (GO:0016616);;	K09753|1.8e-83|ini:109191772|K09753 cinnamoyl-CoA reductase [EC:1.2.1.44] | (RefSeq) cinnamoyl-CoA reductase 1-like	Phenylpropanoid biosynthesis (ko00940)	[V]	Defense mechanisms	NAD dependent epimerase/dehydratase family	Phenylacetaldehyde reductase OS=Rosa hybrid cultivar OX=128735 GN=PAR PE=1 SV=1	V	Defense mechanisms	cinnamoyl-CoA reductase 1 [Prunus persica]
evm.TU.contig77.162	--	--	Cellular Component: nucleus (GO:0005634);; Biological Process: SCF complex assembly (GO:0010265);; Biological Process: protein ubiquitination (GO:0016567);;	K17263|6.1e-77|pavi:110749573|K17263 cullin-associated NEDD8-dissociated protein 1 | (RefSeq) cullin-associated NEDD8-dissociated protein 1	--	[R]	General function prediction only	HEAT repeat	Cullin-associated NEDD8-dissociated protein 1 OS=Arabidopsis thaliana OX=3702 GN=CAND1 PE=1 SV=1	S	Function unknown	cullin-associated NEDD8-dissociated protein 1-like [Prunus persica]
evm.TU.contig38.707	--	--	--	--	--	--	--	--	--	S	Function unknown	uncharacterized protein LOC18778934 [Prunus persica]
evm.TU.contig279.1074	--	--	--	--	--	--	--	--	--	--	--	hypothetical protein PRUPE_1G120100 [Prunus persica]
evm.TU.contig33.74	[M]	Cell wall/membrane/envelope biogenesis	Cellular Component: integral component of membrane (GO:0016021);; Biological Process: transmembrane transport (GO:0055085);;	K22047|0.0e+00|pper:18791839|K22047 mechanosensitive ion channel protein 1/2/3 | (RefSeq) mechanosensitive ion channel protein 3, chloroplastic isoform X1	--	--	--	Mechanosensitive ion channel	Mechanosensitive ion channel protein 3, chloroplastic OS=Arabidopsis thaliana OX=3702 GN=MSL3 PE=1 SV=1	M	Cell wall/membrane/envelope biogenesis	mechanosensitive ion channel protein 3, chloroplastic isoform X1 [Prunus persica]
evm.TU.contig95.64	[O]	Posttranslational modification, protein turnover, chaperones	Cellular Component: cytoplasm (GO:0005737);; Biological Process: glycerol ether metabolic process (GO:0006662);; Molecular Function: protein disulfide oxidoreductase activity (GO:0015035);; Molecular Function: oxidoreductase activity, acting on a sulfur group of donors, disulfide as acceptor (GO:0016671);; Biological Process: cell redox homeostasis (GO:0045454);; Molecular Function: protein-disul…	K03671|2.7e-103|pper:18766025|K03671 thioredoxin 1 | (RefSeq) uncharacterized protein LOC18766025	--	[O]	Posttranslational modification, protein turnover, chaperones	Thioredoxin	Thioredoxin M2, chloroplastic OS=Arabidopsis thaliana OX=3702 GN=TRXM2 PE=1 SV=2	O	Posttranslational modification, protein turnover, chaperones	uncharacterized protein LOC18766025 [Prunus persica]
evm.TU.contig281.653	--	--	Biological Process: reproduction (GO:0000003);; Biological Process: cell morphogenesis (GO:0000902);; Biological Process: developmental process involved in reproduction (GO:0003006);; Cellular Component: cellular_component (GO:0005575);; Cellular Component: intracellular (GO:0005622);; Cellular Component: cell (GO:0005623);; Cellular Component: cytoplasm (GO:0005737);; Cellular Component: cytosol…	K10691|7.5e-59|pper:18781773|K10691 E3 ubiquitin-protein ligase UBR4 [EC:2.3.2.27] | (RefSeq) auxin transport protein BIG	--	[T]	Signal transduction mechanisms	--	Auxin transport protein BIG OS=Arabidopsis thaliana OX=3702 GN=BIG PE=1 SV=2	T	Signal transduction mechanisms	hypothetical protein Prudu_010106 [Prunus dulcis]
evm.TU.contig285.41	--	--	Biological Process: mitotic cell cycle (GO:0000278);; Cellular Component: condensed chromosome outer kinetochore (GO:0000940);; Cellular Component: spindle microtubule (GO:0005876);; Biological Process: chromosome segregation (GO:0007059);; Molecular Function: microtubule binding (GO:0008017);; Biological Process: regulation of microtubule polymerization or depolymerization (GO:0031110);; Biologi…	K08341|6.6e-36|han:110930598|K08341 GABA(A) receptor-associated protein | (RefSeq) autophagy-related protein 8D-like	Autophagy - other (ko04136)	[S]	Function unknown	Spindle and kinetochore-associated protein 1	Spindle and kinetochore-associated protein 1 homolog OS=Arabidopsis thaliana OX=3702 GN=At3g60660 PE=2 SV=1	S	Function unknown	spindle and kinetochore-associated protein 1 homolog [Prunus persica]
evm.TU.contig191.26	--	--	--	--	--	--	--	--	--	S	Function unknown	hypothetical protein PRUPE_7G024700 [Prunus persica]
evm.TU.contig77.133	[S]	Function unknown	Molecular Function: ATP binding (GO:0005524);;	K10779|0.0e+00|pper:18774645|K10779 transcriptional regulator ATRX [EC:3.6.4.12] | (RefSeq) protein CHROMATIN REMODELING 20	--	[K]	Transcription	SNF2 family N-terminal domain	Protein CHROMATIN REMODELING 20 OS=Arabidopsis thaliana OX=3702 GN=ATRX PE=2 SV=2	K	Transcription	protein CHROMATIN REMODELING 20 [Prunus persica]
evm.TU.contig268.328	[CR]	Energy production and conversion;; General function prediction only	Molecular Function: oxidoreductase activity (GO:0016491);;	K07512|3.3e-161|pper:18773970|K07512 mitochondrial enoyl-[acyl-carrier protein] reductase / trans-2-enoyl-CoA reductase [EC:1.3.1.- 1.3.1.38] | (RefSeq) probable trans-2-enoyl-CoA reductase, mitochondrial isoform X2	Fatty acid biosynthesis (ko00061);; Fatty acid elongation (ko00062);; Fatty acid metabolism (ko01212)	[KC]	Transcription;; Energy production and conversion	Zinc-binding dehydrogenase	Enoyl-[acyl-carrier-protein] reductase, mitochondrial OS=Arabidopsis thaliana OX=3702 GN=At3g45770 PE=1 SV=1	--	--	hypothetical protein PRUPE_6G090200 [Prunus persica]
evm.TU.contig219.15	--	--	Cellular Component: integral component of membrane (GO:0016021);;	K22145|6.3e-85|pper:18768763|K22145 transmembrane protein 18 | (RefSeq) transmembrane protein 18	--	[R]	General function prediction only	Transmembrane protein 18	--	S	Function unknown	transmembrane protein 18 [Prunus persica]
evm.TU.contig273.89	--	--	Molecular Function: protein binding (GO:0005515);;	K11843|1.4e-09|aip:110267024|K11843 ubiquitin carboxyl-terminal hydrolase 14 [EC:3.4.19.12] | (RefSeq) FBD-associated F-box protein At4g10400-like	--	--	--	FBD	F-box/FBD/LRR-repeat protein At1g16930 OS=Arabidopsis thaliana OX=3702 GN=At1g16930 PE=2 SV=1	S	Function unknown	PREDICTED: LOW QUALITY PROTEIN: uncharacterized protein LOC103325988 [Prunus mume]
evm.TU.contig183.162	[G]	Carbohydrate transport and metabolism	Molecular Function: glucan endo-1,3-beta-glucanase activity, C-3 substituted reducing group (GO:0052861);;	K01180|0.0e+00|pper:18767995|K01180 endo-1,3(4)-beta-glucanase [EC:3.2.1.6] | (RefSeq) probable endo-1,3(4)-beta-glucanase ARB_01444	--	[G]	Carbohydrate transport and metabolism	Glycosyl hydrolase family 81 C-terminal domain	--	G	Carbohydrate transport and metabolism	probable endo-1,3(4)-beta-glucanase ARB_01444 [Prunus persica]
evm.TU.contig207.8	--	--	Cellular Component: Golgi apparatus (GO:0005794);; Biological Process: intracellular protein transport (GO:0006886);; Biological Process: vesicle-mediated transport (GO:0016192);; Cellular Component: AP-4 adaptor complex (GO:0030124);;	K12400|3.4e-72|pavi:110745785|K12400 AP-4 complex subunit epsilon-1 | (RefSeq) AP-4 complex subunit epsilon	--	[U]	Intracellular trafficking, secretion, and vesicular transport	Adaptin N terminal region	AP-4 complex subunit epsilon OS=Arabidopsis thaliana OX=3702 GN=At1g31730 PE=1 SV=1	U	Intracellular trafficking, secretion, and vesicular transport	unnamed protein product [Prunus armeniaca]
evm.TU.contig281.1601	--	--	Biological Process: tRNA wobble uridine modification (GO:0002098);; Cellular Component: Elongator holoenzyme complex (GO:0033588);;	K11376|8.9e-215|pper:18783464|K11376 elongator complex protein 5 | (RefSeq) elongator complex protein 5 isoform X1	--	--	--	Elongator subunit Iki1	Elongator complex protein 5 OS=Arabidopsis thaliana OX=3702 GN=ELP5 PE=1 SV=1	S	Function unknown	elongator complex protein 5 isoform X1 [Prunus persica]
evm.TU.contig272.347	--	--	Molecular Function: calcium ion binding (GO:0005509);; Biological Process: mitochondrial calcium ion transmembrane transport (GO:0006851);;	K22827|7.5e-267|pper:18792138|K22827 calcium uptake protein 1, mitochondrial | (RefSeq) calcium uptake protein, mitochondrial isoform X1	--	[P]	Inorganic ion transport and metabolism	EF-hand domain pair	Calcium uptake protein, mitochondrial OS=Arabidopsis thaliana OX=3702 GN=MICU PE=2 SV=1	T	Signal transduction mechanisms	calcium uptake protein, mitochondrial isoform X1 [Prunus persica]
evm.TU.contig268.114	[G]	Carbohydrate transport and metabolism	Molecular Function: UDP-glycosyltransferase activity (GO:0008194);; Cellular Component: intracellular membrane-bounded organelle (GO:0043231);; Molecular Function: quercetin 3-O-glucosyltransferase activity (GO:0080043);; Molecular Function: quercetin 7-O-glucosyltransferase activity (GO:0080044);;	K13493|5.0e-108|brp:103846928|K13493 cytokinin-N-glucosyltransferase [EC:2.4.1.-] | (RefSeq) UDP-glycosyltransferase 76C2	Zeatin biosynthesis (ko00908)	[GC]	Carbohydrate transport and metabolism;; Energy production and conversion	UDP-glucoronosyl and UDP-glucosyl transferase	UDP-glucose iridoid glucosyltransferase OS=Catharanthus roseus OX=4058 GN=UGT76A2 PE=1 SV=1	--	--	UDP-glucose iridoid glucosyltransferase [Prunus persica]
evm.TU.contig127.150	[G]	Carbohydrate transport and metabolism	Cellular Component: integral component of membrane (GO:0016021);; Molecular Function: transmembrane transporter activity (GO:0022857);;	K08193|5.8e-305|pper:18769377|K08193 MFS transporter, ACS family, solute carrier family 17 (sodium-dependent inorganic phosphate cotransporter), other | (RefSeq) probable anion transporter 6, chloroplastic	--	[G]	Carbohydrate transport and metabolism	Major Facilitator Superfamily	Probable anion transporter 6, chloroplastic OS=Arabidopsis thaliana OX=3702 GN=ANTR6 PE=2 SV=1	G	Carbohydrate transport and metabolism	probable anion transporter 6, chloroplastic [Prunus persica]
evm.TU.contig281.1436	[O]	Posttranslational modification, protein turnover, chaperones	Biological Process: protein glutathionylation (GO:0010731);; Molecular Function: glutathione dehydrogenase (ascorbate) activity (GO:0045174);;	K21888|1.4e-150|pper:18784488|K21888 glutathione dehydrogenase/transferase [EC:1.8.5.1 2.5.1.18] | (RefSeq) glutathione S-transferase DHAR3, chloroplastic	Ascorbate and aldarate metabolism (ko00053);; Glutathione metabolism (ko00480)	[P]	Inorganic ion transport and metabolism	Glutathione S-transferase, N-terminal domain	Probable glutathione S-transferase DHAR2, chloroplastic OS=Oryza sativa subsp. japonica OX=39947 GN=DHAR2 PE=2 SV=1	P	Inorganic ion transport and metabolism	glutathione S-transferase DHAR3, chloroplastic [Prunus persica]
evm.TU.contig277.432	--	--	Molecular Function: DNA binding (GO:0003677);; Molecular Function: transcription factor activity, sequence-specific DNA binding (GO:0003700);; Cellular Component: nucleus (GO:0005634);;	K09286|6.5e-103|pper:18786753|K09286 EREBP-like factor | (RefSeq) ethylene-responsive transcription factor ERF023	--	--	--	AP2 domain	Ethylene-responsive transcription factor ERF023 OS=Arabidopsis thaliana OX=3702 GN=ERF023 PE=2 SV=1	K	Transcription	ethylene-responsive transcription factor ERF023 [Prunus persica]
evm.TU.contig281.1237	--	--	Molecular Function: protein serine/threonine kinase activity (GO:0004674);; Cellular Component: integral component of membrane (GO:0016021);; Molecular Function: polysaccharide binding (GO:0030247);;	--	--	--	--	Wall-associated receptor kinase galacturonan-binding	Wall-associated receptor kinase-like 2 OS=Arabidopsis thaliana OX=3702 GN=WAKL2 PE=2 SV=1	T	Signal transduction mechanisms	hypothetical protein PRUPE_3G182600 [Prunus persica]
evm.TU.contig285.107	--	--	Biological Process: response to auxin (GO:0009733);;	K14488|5.5e-14|qsu:112017692|K14488 SAUR family protein | (RefSeq) auxin-induced protein X10A-like	Plant hormone signal transduction (ko04075)	--	--	Auxin responsive protein	--	--	--	hypothetical protein PRUPE_2G131600 [Prunus persica]
evm.TU.contig272.1083	--	--	Cellular Component: plasma membrane (GO:0005886);; Molecular Function: ligand-gated ion channel activity (GO:0015276);; Cellular Component: integral component of membrane (GO:0016021);; Molecular Function: signaling receptor activity (GO:0038023);;	K05387|4.7e-47|pper:18793144|K05387 glutamate receptor, ionotropic, plant | (RefSeq) glutamate receptor 2.8 isoform X1	--	--	--	--	--	--	--	glutamate receptor 2.8 isoform X1 [Prunus persica]
evm.TU.contig163.420	[J]	Translation, ribosomal structure and biogenesis	Molecular Function: hydrolase activity, hydrolyzing O-glycosyl compounds (GO:0004553);; Cellular Component: nucleus (GO:0005634);; Cellular Component: mitochondrial matrix (GO:0005759);; Biological Process: carbohydrate metabolic process (GO:0005975);; Cellular Component: anchored component of plasma membrane (GO:0046658);; Molecular Function: tRNA (guanine(37)-N(1))-methyltransferase activity (G…	K15429|3.4e-276|pper:18771541|K15429 tRNA (guanine37-N1)-methyltransferase [EC:2.1.1.228] | (RefSeq) tRNA (guanine(37)-N1)-methyltransferase 2	--	[A]	RNA processing and modification	Met-10+ like-protein	tRNA (guanine(37)-N1)-methyltransferase 2 OS=Vitis vinifera OX=29760 GN=VIT_11s0016g04350 PE=3 SV=1	A	RNA processing and modification	hypothetical protein PRUPE_7G227000 [Prunus persica]
evm.TU.contig280.161	--	--	Biological Process: auxin-activated signaling pathway (GO:0009734);; Biological Process: phloem or xylem histogenesis (GO:0010087);; Biological Process: leaf vascular tissue pattern formation (GO:0010305);;	--	--	--	--	Auxin canalisation	VAN3-binding protein OS=Arabidopsis thaliana OX=3702 GN=VAB PE=1 SV=1	S	Function unknown	VAN3-binding protein isoform X1 [Prunus persica]
evm.TU.contig268.424	[R]	General function prediction only	Cellular Component: plasma membrane (GO:0005886);; Biological Process: plant-type secondary cell wall biogenesis (GO:0009834);;	--	--	--	--	Fasciclin domain	Fasciclin-like arabinogalactan protein 12 OS=Arabidopsis thaliana OX=3702 GN=FLA12 PE=2 SV=2	S	Function unknown	hypothetical protein PRUPE_6G099000 [Prunus persica]
evm.TU.contig270.265	--	--	Cellular Component: integral component of membrane (GO:0016021);;	--	--	--	--	--	--	S	Function unknown	late embryogenesis abundant protein At1g64065-like [Prunus dulcis]
evm.TU.contig278.823	--	--	Cellular Component: cytoplasm (GO:0005737);; Biological Process: fucose metabolic process (GO:0006004);; Cellular Component: integral component of membrane (GO:0016021);; Molecular Function: transferase activity, transferring glycosyl groups (GO:0016757);;	K23280|3.0e-66|jre:108987953|K23280 rhamnogalacturonan I rhamnosyltransferase [EC:2.4.1.351] | (RefSeq) rhamnogalacturonan I rhamnosyltransferase 1	--	--	--	GDP-fucose protein O-fucosyltransferase	O-fucosyltransferase 37 OS=Arabidopsis thaliana OX=3702 GN=OFUT37 PE=2 SV=1	G	Carbohydrate transport and metabolism	PREDICTED: uncharacterized protein At1g04910 [Prunus mume]
Prunus_persica_newGene_656	--	--	Molecular Function: protein binding (GO:0005515);;	K15030|7.5e-07|bna:106426879|K15030 translation initiation factor 3 subunit M | (RefSeq) uncharacterized protein LOC106426879 isoform X2	--	--	--	F-box domain	F-box/kelch-repeat protein At3g23880 OS=Arabidopsis thaliana OX=3702 GN=At3g23880 PE=2 SV=1	S	Function unknown	hypothetical protein PRUPE_4G221400 [Prunus persica]
evm.TU.contig281.1028	[IR]	Lipid transport and metabolism;; General function prediction only	Molecular Function: hydrolase activity, acting on ester bonds (GO:0016788);;	K10691|1.2e-85|ats:109762802|K10691 E3 ubiquitin-protein ligase UBR4 [EC:2.3.2.27] | (RefSeq) LOC109762802; auxin transport protein BIG	--	--	--	GDSL-like Lipase/Acylhydrolase	GDSL esterase/lipase At2g42990 OS=Arabidopsis thaliana OX=3702 GN=At2g42990 PE=2 SV=1	I	Lipid transport and metabolism	GDSL esterase/lipase At2g42990 [Prunus persica]
evm.TU.contig284.531	--	--	Molecular Function: DNA binding (GO:0003677);; Cellular Component: nucleus (GO:0005634);; Cellular Component: host cell nucleus (GO:0042025);; Molecular Function: metal ion binding (GO:0046872);;	--	--	--	--	--	Squamosa promoter-binding-like protein 14 OS=Oryza sativa subsp. japonica OX=39947 GN=SPL14 PE=2 SV=1	S	Function unknown	squamosa promoter-binding-like protein 9 [Prunus persica]
evm.TU.contig223.87	--	--	Molecular Function: protein dimerization activity (GO:0046983);;	--	--	--	--	--	Transcription factor UPBEAT1 OS=Arabidopsis thaliana OX=3702 GN=UPB1 PE=2 SV=1	S	Function unknown	transcription factor UPBEAT1 [Prunus persica]
evm.TU.contig17.69	--	--	Cellular Component: integral component of membrane (GO:0016021);; Biological Process: transmembrane transport (GO:0055085);;	--	--	[T]	Signal transduction mechanisms	OPT oligopeptide transporter protein	Oligopeptide transporter 1 OS=Arabidopsis thaliana OX=3702 GN=OPT1 PE=2 SV=1	T	Signal transduction mechanisms	oligopeptide transporter 1 [Prunus persica]
evm.TU.contig285.34	--	--	--	K11855|1.7e-16|bvg:104906049|K11855 ubiquitin carboxyl-terminal hydrolase 36/42 [EC:3.4.19.12] | (RefSeq) ubiquitin carboxyl-terminal hydrolase 36	--	--	--	Hydrophobic seed protein	pEARLI1-like lipid transfer protein 3 OS=Arabidopsis thaliana OX=3702 GN=At4g12500 PE=2 SV=1	S	Function unknown	14 kDa proline-rich protein DC2.15-like [Prunus dulcis]
evm.TU.contig270.347	--	--	Biological Process: metal ion transport (GO:0030001);; Molecular Function: metal ion binding (GO:0046872);;	--	--	[P]	Inorganic ion transport and metabolism	--	Heavy metal-associated isoprenylated plant protein 31 OS=Arabidopsis thaliana OX=3702 GN=HIPP31 PE=2 SV=1	P	Inorganic ion transport and metabolism	heavy metal-associated isoprenylated plant protein 31 isoform X2 [Prunus dulcis]
evm.TU.contig127.40	--	--	Molecular Function: RNA binding (GO:0003723);;	--	--	--	--	APO RNA-binding	APO protein 2, chloroplastic OS=Arabidopsis thaliana OX=3702 GN=APO2 PE=2 SV=1	S	Function unknown	APO protein 2, chloroplastic [Prunus persica]
evm.TU.contig132.140	--	--	Molecular Function: RNA binding (GO:0003723);; Biological Process: RNA processing (GO:0006396);;	K22611|0.0e+00|pper:18792516|K22611 squamous cell carcinoma antigen recognized by T-cells 3 | (RefSeq) squamous cell carcinoma antigen recognized by T-cells 3	--	[A]	RNA processing and modification	Lsm interaction motif	--	A	RNA processing and modification	squamous cell carcinoma antigen recognized by T-cells 3 [Prunus persica]
evm.TU.contig274.41	--	--	Cellular Component: integral component of membrane (GO:0016021);; Biological Process: transmembrane transport (GO:0055085);;	K24139|4.5e-228|pper:18776061|K24139 auxin efflux carrier family protein | (RefSeq) protein PIN-LIKES 3	--	[S]	Function unknown	Membrane transport protein	Protein PIN-LIKES 1 OS=Arabidopsis thaliana OX=3702 GN=PILS1 PE=2 SV=1	S	Function unknown	protein PIN-LIKES 3 [Prunus persica]
evm.TU.contig141.165	--	--	Molecular Function: microtubule motor activity (GO:0003777);; Molecular Function: ATP binding (GO:0005524);; Biological Process: microtubule-based movement (GO:0007018);; Molecular Function: microtubule binding (GO:0008017);;	K10398|2.4e-34|ccav:112522138|K10398 kinesin family member 11 | (RefSeq) kinesin-like protein KIN-10A	--	[Z]	Cytoskeleton	--	Kinesin-like protein KIN-10A OS=Arabidopsis thaliana OX=3702 GN=KIN10A PE=1 SV=1	Z	Cytoskeleton	hypothetical protein PRUPE_4G184200 [Prunus persica]
evm.TU.contig272.853	--	--	--	--	--	--	--	--	--	--	--	acyl-CoA-binding domain-containing protein 3 [Prunus persica]
evm.TU.contig286.357	[O]	Posttranslational modification, protein turnover, chaperones	Molecular Function: ATP binding (GO:0005524);;	K14571|1.9e-13|mtr:MTR_2g007010|K14571 ribosome biogenesis ATPase | (RefSeq) cell division control-like protein	Ribosome biogenesis in eukaryotes (ko03008)	[O]	Posttranslational modification, protein turnover, chaperones	ATPase family associated with various cellular activities (AAA)	Calmodulin-interacting protein 111 OS=Arabidopsis thaliana OX=3702 GN=CIP111 PE=1 SV=1	O	Posttranslational modification, protein turnover, chaperones	PREDICTED: calmodulin-interacting protein 111-like [Prunus mume]
evm.TU.contig73.33	--	--	--	--	--	--	--	--	--	S	Function unknown	Hypothetical predicted protein [Prunus dulcis]
evm.TU.contig272.1332	[O]	Posttranslational modification, protein turnover, chaperones	Molecular Function: cysteine-type endopeptidase activity (GO:0004197);; Cellular Component: extracellular space (GO:0005615);; Cellular Component: lysosome (GO:0005764);; Biological Process: proteolysis involved in cellular protein catabolic process (GO:0051603);;	K01373|1.3e-218|pper:18788408|K01373 cathepsin F [EC:3.4.22.41] | (RefSeq) cysteine proteinase 15A	Plant-pathogen interaction (ko04626)	[O]	Posttranslational modification, protein turnover, chaperones	Papain family cysteine protease	Probable cysteine protease RD19C OS=Arabidopsis thaliana OX=3702 GN=RD19C PE=2 SV=1	O	Posttranslational modification, protein turnover, chaperones	cysteine proteinase 15A [Prunus persica]
evm.TU.contig163.48	--	--	Cellular Component: nucleus (GO:0005634);; Biological Process: response to wounding (GO:0009611);; Biological Process: regulation of defense response (GO:0031347);; Biological Process: regulation of jasmonic acid mediated signaling pathway (GO:2000022);;	K13464|3.6e-112|pper:18769568|K13464 jasmonate ZIM domain-containing protein | (RefSeq) protein TIFY 3B	Plant hormone signal transduction (ko04075)	--	--	tify domain	Protein TIFY 3B OS=Arabidopsis thaliana OX=3702 GN=TIFY3B PE=1 SV=1	S	Function unknown	protein TIFY 3B [Prunus persica]
evm.TU.contig180.15	[BQ]	Chromatin structure and dynamics;; Secondary metabolites biosynthesis, transport and catabolism	Cellular Component: nucleus (GO:0005634);; Cellular Component: cytosol (GO:0005829);; Cellular Component: chloroplast (GO:0009507);; Molecular Function: tubulin deacetylase activity (GO:0042903);; Molecular Function: alpha-tubulin binding (GO:0043014);; Molecular Function: protein self-association (GO:0043621);; Molecular Function: beta-tubulin binding (GO:0048487);; Molecular Function: protein p…	K11406|4.1e-44|nsy:104235907|K11406 histone deacetylase 4/5 [EC:3.5.1.98] | (RefSeq) histone deacetylase 5	--	[B]	Chromatin structure and dynamics	Histone deacetylase domain	Histone deacetylase 14 OS=Arabidopsis thaliana OX=3702 GN=HDA14 PE=1 SV=1	B	Chromatin structure and dynamics	histone deacetylase 14 isoform X1 [Prunus persica]
evm.TU.contig285.359	--	--	--	--	--	[R]	General function prediction only	Kelch motif	F-box/kelch-repeat protein SKIP25 OS=Arabidopsis thaliana OX=3702 GN=SKIP25 PE=1 SV=1	S	Function unknown	F-box/kelch-repeat protein SKIP25 [Prunus persica]
Prunus_persica_newGene_2968	--	--	Molecular Function: nucleic acid binding (GO:0003676);; Biological Process: DNA integration (GO:0015074);;	--	--	--	--	--	--	--	--	transposable element gene [Prunus dulcis]
evm.TU.contig141.170	--	--	Cellular Component: membrane (GO:0016020);; Cellular Component: integral component of membrane (GO:0016021);; Molecular Function: transmembrane transporter activity (GO:0022857);; Biological Process: transmembrane transport (GO:0055085);;	K15377|0.0e+00|pper:18779530|K15377 solute carrier family 44 (choline transporter-like protein), member 2/4/5 | (RefSeq) choline transporter-like protein 2	--	[I]	Lipid transport and metabolism	Plasma-membrane choline transporter	Choline transporter protein 1 OS=Arabidopsis thaliana OX=3702 GN=CHER1 PE=1 SV=1	I	Lipid transport and metabolism	choline transporter-like protein 2 [Prunus persica]
evm.TU.contig270.111	--	--	Cellular Component: integral component of membrane (GO:0016021);;	--	--	--	--	Late embryogenesis abundant protein	NDR1/HIN1-like protein 26 OS=Arabidopsis thaliana OX=3702 GN=NHL26 PE=2 SV=1	S	Function unknown	NDR1/HIN1-like protein 1 [Prunus persica]
evm.TU.contig38.5	[I]	Lipid transport and metabolism	Molecular Function: iron ion binding (GO:0005506);; Cellular Component: endoplasmic reticulum (GO:0005783);; Biological Process: fatty acid metabolic process (GO:0006631);; Biological Process: lipid biosynthetic process (GO:0008610);; Cellular Component: integral component of membrane (GO:0016021);; Molecular Function: fatty acid alpha-hydroxylase activity (GO:0080132);;	K19706|1.0e-133|pper:18779884|K19706 dihydroceramide fatty acyl 2-hydroxylase [EC:1.14.18.7] | (RefSeq) dihydroceramide fatty acyl 2-hydroxylase FAH1	--	[I]	Lipid transport and metabolism	Fatty acid hydroxylase superfamily	Dihydroceramide fatty acyl 2-hydroxylase FAH1 OS=Arabidopsis thaliana OX=3702 GN=FAH1 PE=1 SV=1	I	Lipid transport and metabolism	fatty acid hydroxylase 1 [Prunus dulcis]
evm.TU.contig279.1374	--	--	Cellular Component: integral component of membrane (GO:0016021);;	--	--	--	--	--	Uncharacterized protein At5g19025 OS=Arabidopsis thaliana OX=3702 GN=At5g19025 PE=2 SV=3	S	Function unknown	hypothetical protein PRUPE_1G150300 [Prunus persica]
evm.TU.contig100.33	--	--	Molecular Function: peptidyl-prolyl cis-trans isomerase activity (GO:0003755);; Biological Process: cell differentiation (GO:0030154);; Biological Process: very long-chain fatty acid biosynthetic process (GO:0042761);; Biological Process: plant organ development (GO:0099402);;	K09571|5.8e-62|mtr:MTR_8g080980|K09571 FK506-binding protein 4/5 [EC:5.2.1.8] | (RefSeq) peptidyl-prolyl cis-trans isomerase FKBP62-like protein	--	[O]	Posttranslational modification, protein turnover, chaperones	FKBP-type peptidyl-prolyl cis-trans isomerase	Peptidyl-prolyl cis-trans isomerase PASTICCINO1 OS=Arabidopsis thaliana OX=3702 GN=PAS1 PE=1 SV=2	O	Posttranslational modification, protein turnover, chaperones	peptidyl-prolyl cis-trans isomerase PASTICCINO1 [Prunus persica]
evm.TU.contig185.273	[E]	Amino acid transport and metabolism	Molecular Function: arylformamidase activity (GO:0004061);; Biological Process: tryptophan catabolic process to kynurenine (GO:0019441);;	--	--	--	--	Putative cyclase	Cyclase-like protein 2 OS=Arabidopsis thaliana OX=3702 GN=CYCLASE2 PE=2 SV=1	S	Function unknown	unnamed protein product [Prunus armeniaca]
evm.TU.contig271.146	--	--	Molecular Function: hydrolase activity, hydrolyzing O-glycosyl compounds (GO:0004553);; Cellular Component: cell wall (GO:0005618);; Biological Process: carbohydrate metabolic process (GO:0005975);; Cellular Component: anchored component of plasma membrane (GO:0046658);;	K19891|8.6e-55|csat:104787652|K19891 glucan endo-1,3-beta-glucosidase 1/2/3 [EC:3.2.1.39] | (RefSeq) glucan endo-1,3-beta-glucosidase 2 isoform X1	Starch and sucrose metabolism (ko00500)	--	--	Glycosyl hydrolases family 17	Glucan endo-1,3-beta-glucosidase, basic isoform OS=Prunus persica OX=3760 GN=GNS1 PE=3 SV=1	G	Carbohydrate transport and metabolism	glucan endo-1,3-beta-glucosidase, basic isoform isoform X1 [Prunus persica]
Prunus_persica_newGene_2543	--	--	Biological Process: mitochondrial RNA metabolic process (GO:0000959);; Biological Process: mitochondrial RNA processing (GO:0000963);; Biological Process: RNA 5'-end processing (GO:0000966);; Molecular Function: molecular_function (GO:0003674);; Molecular Function: nucleic acid binding (GO:0003676);; Molecular Function: RNA binding (GO:0003723);; Molecular Function: catalytic activity (GO:0003824…	--	--	--	--	PPR repeat	--	S	Function unknown	putative pentatricopeptide [Rosa chinensis]
evm.TU.contig7.130	--	--	Molecular Function: RNA polymerase II core binding (GO:0000993);; Cellular Component: DNA-directed RNA polymerase II, holoenzyme (GO:0016591);; Biological Process: mRNA 3'-end processing (GO:0031124);;	K15559|1.2e-278|pper:18772653|K15559 regulator of Ty1 transposition protein 103 | (RefSeq) regulation of nuclear pre-mRNA domain-containing protein 1A	--	[A]	RNA processing and modification	CID domain	--	A	RNA processing and modification	regulation of nuclear pre-mRNA domain-containing protein 1A [Prunus persica]
evm.TU.contig272.1753	--	--	Cellular Component: integral component of membrane (GO:0016021);;	--	--	--	--	--	--	--	--	classical arabinogalactan protein 4 [Prunus persica]
evm.TU.contig271.1011	[T]	Signal transduction mechanisms	Molecular Function: protein kinase activity (GO:0004672);; Molecular Function: ATP binding (GO:0005524);; Cellular Component: integral component of membrane (GO:0016021);;	K13429|7.5e-60|cam:101510407|K13429 chitin elicitor receptor kinase 1 | (RefSeq) chitin elicitor receptor kinase 1-like	Plant-pathogen interaction (ko04626)	--	--	Protein kinase domain	LysM domain receptor-like kinase 4 OS=Arabidopsis thaliana OX=3702 GN=LYK4 PE=1 SV=1	T	Signal transduction mechanisms	lysM domain receptor-like kinase 4 isoform X1 [Prunus persica]
evm.TU.contig278.435	--	--	Cellular Component: plasma membrane (GO:0005886);; Cellular Component: membrane (GO:0016020);; Cellular Component: integral component of membrane (GO:0016021);;	--	--	--	--	Protein of unknown function (DUF1191)	--	S	Function unknown	uncharacterized protein LOC18776684 [Prunus persica]
evm.TU.contig281.469	[O]	Posttranslational modification, protein turnover, chaperones	Molecular Function: ATP-dependent peptidase activity (GO:0004176);; Molecular Function: metalloendopeptidase activity (GO:0004222);; Molecular Function: ATP binding (GO:0005524);; Biological Process: proteolysis (GO:0006508);; Cellular Component: chloroplast thylakoid membrane (GO:0009535);; Cellular Component: chloroplast envelope (GO:0009941);; Biological Process: thylakoid membrane organizatio…	K03798|3.4e-297|pmum:103330010|K03798 cell division protease FtsH [EC:3.4.24.-] | (RefSeq) ATP-dependent zinc metalloprotease FTSH 6, chloroplastic	--	[O]	Posttranslational modification, protein turnover, chaperones	Peptidase family M41	ATP-dependent zinc metalloprotease FTSH 6, chloroplastic OS=Arabidopsis thaliana OX=3702 GN=FTSH6 PE=2 SV=1	O	Posttranslational modification, protein turnover, chaperones	hypothetical protein PRUPE_3G266900 [Prunus persica]
evm.TU.contig112.40	--	--	--	--	--	--	--	--	--	--	--	PREDICTED: G-type lectin S-receptor-like serine/threonine-protein kinase SD1-13 [Prunus mume]
evm.TU.contig271.312	--	--	Molecular Function: DNA binding (GO:0003677);; Molecular Function: zinc ion binding (GO:0008270);;	--	--	[R]	General function prediction only	A20-like zinc finger	Zinc finger A20 and AN1 domain-containing stress-associated protein 8 OS=Oryza sativa subsp. indica OX=39946 GN=SAP8 PE=2 SV=2	S	Function unknown	zinc finger A20 and AN1 domain-containing stress-associated protein 8 [Prunus persica]
evm.TU.contig270.44	--	--	Molecular Function: molecular_function (GO:0003674);; Molecular Function: nucleic acid binding (GO:0003676);; Molecular Function: RNA binding (GO:0003723);; Molecular Function: catalytic activity (GO:0003824);; Molecular Function: nuclease activity (GO:0004518);; Molecular Function: endonuclease activity (GO:0004519);; Molecular Function: binding (GO:0005488);; Cellular Component: cellular_compon…	--	--	[R]	General function prediction only	PPR repeat family	Pentatricopeptide repeat-containing protein At5g27270 OS=Arabidopsis thaliana OX=3702 GN=EMB976 PE=2 SV=2	S	Function unknown	pentatricopeptide repeat-containing protein At5g27270 [Prunus persica]
evm.TU.contig272.4	[G]	Carbohydrate transport and metabolism	Molecular Function: hydrolase activity, hydrolyzing O-glycosyl compounds (GO:0004553);; Biological Process: carbohydrate metabolic process (GO:0005975);;	K01214|0.0e+00|pper:18791774|K01214 isoamylase [EC:3.2.1.68] | (RefSeq) isoamylase 3, chloroplastic	Starch and sucrose metabolism (ko00500)	[G]	Carbohydrate transport and metabolism	Alpha amylase, catalytic domain	Isoamylase 3, chloroplastic OS=Arabidopsis thaliana OX=3702 GN=ISA3 PE=1 SV=2	G	Carbohydrate transport and metabolism	isoamylase 3, chloroplastic [Prunus persica]
evm.TU.contig282.11	--	--	Biological Process: mitotic sister chromatid segregation (GO:0000070);; Biological Process: meiotic spindle organization (GO:0000212);; Biological Process: microtubule cytoskeleton organization (GO:0000226);; Biological Process: mitotic cell cycle (GO:0000278);; Cellular Component: gamma-tubulin complex (GO:0000930);; Molecular Function: GTPase activity (GO:0003924);; Molecular Function: structur…	K10389|4.7e-244|pavi:110767104|K10389 tubulin gamma | (RefSeq) tubulin gamma-1 chain-like	--	[Z]	Cytoskeleton	Tubulin/FtsZ family, GTPase domain	Tubulin gamma-1 chain OS=Arabidopsis thaliana OX=3702 GN=TUBG1 PE=1 SV=1	Z	Cytoskeleton	hypothetical protein PRUPE_8G052800 [Prunus persica]
evm.TU.contig65.122	[N]	Cell motility	Cellular Component: Golgi apparatus (GO:0005794);; Cellular Component: trans-Golgi network (GO:0005802);; Cellular Component: plasma membrane (GO:0005886);; Biological Process: plant-type primary cell wall biogenesis (GO:0009833);; Cellular Component: integral component of membrane (GO:0016021);; Molecular Function: cellulose synthase activity (GO:0016759);; Molecular Function: cellulose synthase…	K10999|0.0e+00|pper:18785035|K10999 cellulose synthase A [EC:2.4.1.12] | (RefSeq) cellulose synthase A catalytic subunit 3 [UDP-forming]	--	--	--	Cellulose synthase	Cellulose synthase A catalytic subunit 3 [UDP-forming] OS=Arabidopsis thaliana OX=3702 GN=CESA3 PE=1 SV=2	G	Carbohydrate transport and metabolism	cellulose synthase A catalytic subunit 3 [UDP-forming] [Prunus persica]
evm.TU.contig278.1012	--	--	--	--	--	--	--	Domain of unknown function (DUF2828)	--	S	Function unknown	uncharacterized protein LOC18777050 [Prunus persica]
evm.TU.contig127.240	--	--	Cellular Component: endosome (GO:0005768);; Cellular Component: Golgi apparatus (GO:0005794);; Cellular Component: trans-Golgi network (GO:0005802);; Molecular Function: antiporter activity (GO:0015297);; Cellular Component: integral component of membrane (GO:0016021);; Molecular Function: transmembrane transporter activity (GO:0022857);;	K15280|6.5e-23|cme:CYME_CMK248C|K15280 solute carrier family 35, member C2 | (RefSeq) similar to phosphate/phosphoenolpyruvate translocator protein	--	[GE]	Carbohydrate transport and metabolism;; Amino acid transport and metabolism	Triose-phosphate Transporter family	Probable sugar phosphate/phosphate translocator At4g32390 OS=Arabidopsis thaliana OX=3702 GN=At4g32390 PE=3 SV=1	--	--	probable sugar phosphate/phosphate translocator At4g32390 [Prunus persica]
evm.TU.contig276.186	--	--	Molecular Function: protein serine/threonine phosphatase activity (GO:0004722);;	K14803|3.0e-96|pper:18769029|K14803 protein phosphatase PTC2/3 [EC:3.1.3.16] | (RefSeq) probable protein phosphatase 2C 27	--	[T]	Signal transduction mechanisms	Protein phosphatase 2C	Probable protein phosphatase 2C 54 OS=Oryza sativa subsp. japonica OX=39947 GN=Os06g0179700 PE=2 SV=1	T	Signal transduction mechanisms	PREDICTED: probable phosphatase 2C [Prunus dulcis]
evm.TU.contig268.562	[L]	Replication, recombination and repair	Biological Process: maturation of 5.8S rRNA (GO:0000460);; Molecular Function: RNA binding (GO:0003723);; Molecular Function: RNA helicase activity (GO:0003724);; Molecular Function: ATP binding (GO:0005524);; Cellular Component: nucleus (GO:0005634);; Biological Process: RNA catabolic process (GO:0006401);;	K12598|0.0e+00|pper:18773392|K12598 ATP-dependent RNA helicase DOB1 [EC:3.6.4.13] | (RefSeq) DExH-box ATP-dependent RNA helicase DExH9	RNA degradation (ko03018)	[A]	RNA processing and modification	rRNA-processing arch domain	DExH-box ATP-dependent RNA helicase DExH9 OS=Arabidopsis thaliana OX=3702 GN=MTR4 PE=2 SV=1	A	RNA processing and modification	hypothetical protein PRUPE_6G113400 [Prunus persica]
evm.TU.contig271.556	--	--	--	--	--	--	--	--	--	--	--	unnamed protein product [Prunus armeniaca]
evm.TU.contig82.3	[T]	Signal transduction mechanisms	Molecular Function: calcium ion binding (GO:0005509);; Molecular Function: calmodulin binding (GO:0005516);; Molecular Function: ATP binding (GO:0005524);; Cellular Component: nucleus (GO:0005634);; Cellular Component: cytoplasm (GO:0005737);; Cellular Component: plasma membrane (GO:0005886);; Molecular Function: calcium-dependent protein serine/threonine kinase activity (GO:0009931);; Biological…	K13412|0.0e+00|pper:18793707|K13412 calcium-dependent protein kinase [EC:2.7.11.1] | (RefSeq) calcium-dependent protein kinase 24	Plant-pathogen interaction (ko04626)	[T]	Signal transduction mechanisms	Protein kinase domain	Calcium-dependent protein kinase 24 OS=Arabidopsis thaliana OX=3702 GN=CPK24 PE=2 SV=1	T	Signal transduction mechanisms	calcium-dependent protein kinase 24 [Prunus persica]
evm.TU.contig285.306	[L]	Replication, recombination and repair	Molecular Function: DNA binding (GO:0003677);; Cellular Component: nucleus (GO:0005634);; Cellular Component: DNA replication factor C complex (GO:0005663);; Biological Process: DNA-dependent DNA replication (GO:0006261);; Biological Process: DNA repair (GO:0006281);;	K10756|0.0e+00|pper:18786793|K10756 replication factor C subunit 3/5 | (RefSeq) replication factor C subunit 3	DNA replication (ko03030);; Nucleotide excision repair (ko03420);; Mismatch repair (ko03430)	[DL]	Cell cycle control, cell division, chromosome partitioning;; Replication, recombination and repair	--	Replication factor C subunit 3 OS=Arabidopsis thaliana OX=3702 GN=RFC3 PE=2 SV=1	--	--	replication factor C subunit 3 [Prunus persica]
evm.TU.contig271.989	--	--	Cellular Component: nucleus (GO:0005634);; Cellular Component: nucleoplasm (GO:0005654);; Biological Process: DNA replication-dependent nucleosome assembly (GO:0006335);; Biological Process: CENP-A containing nucleosome assembly (GO:0034080);; Molecular Function: histone binding (GO:0042393);;	K11372|1.5e-230|pper:18769734|K11372 HAT1-interacting factor 1 | (RefSeq) protein HGV2	--	[BD]	Chromatin structure and dynamics;; Cell cycle control, cell division, chromosome partitioning	Tetratricopeptide repeat	--	--	--	protein HGV2 [Prunus persica]
evm.TU.contig271.137	--	--	Cellular Component: extracellular region (GO:0005576);; Biological Process: defense response (GO:0006952);;	K12173|4.3e-39|gmx:100794341|K12173 BRCA1-A complex subunit BRE | (RefSeq) BRISC and BRCA1-A complex member 2	Homologous recombination (ko03440)	--	--	Thaumatin family	Thaumatin-like protein 2 OS=Prunus persica OX=3760 PE=2 SV=1	S	Function unknown	RecName: Full=Thaumatin-like protein 2; AltName: Full=PpAZ8; Flags: Precursor [Prunus persica]
evm.TU.contig274.99	[K]	Transcription	Molecular Function: DNA binding (GO:0003677);; Molecular Function: DNA-directed 5'-3' RNA polymerase activity (GO:0003899);; Biological Process: transcription, DNA-templated (GO:0006351);; Cellular Component: chloroplast (GO:0009507);; Molecular Function: ribonucleoside binding (GO:0032549);;	K03043|0.0e+00|pmum:18668009|K03043 DNA-directed RNA polymerase subunit beta [EC:2.7.7.6] | (RefSeq) rpoB, CP95_p075; RNA polymerase beta subunit	RNA polymerase (ko03020)	[K]	Transcription	RNA polymerase Rpb2, domain 6	DNA-directed RNA polymerase subunit beta OS=Vitis vinifera OX=29760 GN=rpoB PE=3 SV=1	K	Transcription	RNA polymerase beta subunit [Prunus persica]
evm.TU.contig126.6	--	--	--	--	--	--	--	--	--	--	--	unnamed protein product [Prunus armeniaca]
evm.TU.contig273.16	--	--	Molecular Function: protein serine/threonine kinase activity (GO:0004674);; Molecular Function: ATP binding (GO:0005524);; Cellular Component: plasma membrane (GO:0005886);; Biological Process: protein autophosphorylation (GO:0046777);;	K13430|1.2e-31|ats:109759178|K13430 serine/threonine-protein kinase PBS1 [EC:2.7.11.1] | (RefSeq) LOC109759178; probable serine/threonine-protein kinase PBL7	Plant-pathogen interaction (ko04626)	[T]	Signal transduction mechanisms	Protein tyrosine and serine/threonine kinase	Cold-responsive protein kinase 1 OS=Arabidopsis thaliana OX=3702 GN=CRPK1 PE=1 SV=1	T	Signal transduction mechanisms	putative serine/threonine-protein kinase [Prunus persica]
evm.TU.contig277.659	--	--	Molecular Function: protein serine/threonine kinase activity (GO:0004674);; Molecular Function: ATP binding (GO:0005524);; Cellular Component: plasma membrane (GO:0005886);; Biological Process: protein autophosphorylation (GO:0046777);;	K13415|1.5e-28|zma:103636232|K13415 protein brassinosteroid insensitive 1 [EC:2.7.10.1 2.7.11.1] | (RefSeq) brassinosteroid LRR receptor kinase precursor	Plant hormone signal transduction (ko04075)	[T]	Signal transduction mechanisms	Protein tyrosine and serine/threonine kinase	Putative serine/threonine-protein kinase (Fragment) OS=Helianthus annuus OX=4232 PE=1 SV=1	T	Signal transduction mechanisms	putative serine/threonine-protein kinase [Prunus persica]
evm.TU.contig279.582	--	--	Molecular Function: DNA binding (GO:0003677);; Cellular Component: nucleus (GO:0005634);; Biological Process: regulation of transcription, DNA-templated (GO:0006355);; Biological Process: auxin-activated signaling pathway (GO:0009734);;	K14486|1.6e-229|nnu:104609299|K14486 auxin response factor | (RefSeq) auxin response factor 7-like	Plant hormone signal transduction (ko04075)	--	--	Auxin response factor	Auxin response factor 19 OS=Oryza sativa subsp. japonica OX=39947 GN=ARF19 PE=2 SV=2	K	Transcription	auxin response factor 19 [Prunus persica]
evm.TU.contig272.1429	--	--	Molecular Function: nucleic acid binding (GO:0003676);;	K14525|2.2e-32|dosa:Os04t0428950-00|K14525 ribonucleases P/MRP protein subunit RPP25 [EC:3.1.26.5] | (RefSeq) Os04g0428950; Similar to Ribonuclease P.	Ribosome biogenesis in eukaryotes (ko03008);; RNA transport (ko03013)	[S]	Function unknown	Alba	--	S	Function unknown	ribonuclease P protein subunit p25-like protein [Prunus yedoensis var. nudiflora]
Prunus_persica_newGene_4070	--	--	Molecular Function: transmembrane receptor protein serine/threonine kinase activity (GO:0004675);; Molecular Function: ATP binding (GO:0005524);; Cellular Component: plasma membrane (GO:0005886);; Biological Process: protein phosphorylation (GO:0006468);; Cellular Component: integral component of membrane (GO:0016021);;	--	--	--	--	--	--	T	Signal transduction mechanisms	receptor protein kinase TMK1 [Prunus persica]
evm.TU.contig29.2	--	--	Cellular Component: ubiquitin ligase complex (GO:0000151);; Cellular Component: cellular_component (GO:0005575);; Cellular Component: intracellular (GO:0005622);; Cellular Component: cell (GO:0005623);; Biological Process: biological_process (GO:0008150);; Biological Process: response to abiotic stimulus (GO:0009628);; Cellular Component: cullin-RING ubiquitin ligase complex (GO:0031461);; Cellul…	--	--	[R]	General function prediction only	Kelch motif	F-box/kelch-repeat protein SKIP25 OS=Arabidopsis thaliana OX=3702 GN=SKIP25 PE=1 SV=1	S	Function unknown	F-box/kelch-repeat protein SKIP25 [Prunus persica]
evm.TU.contig270.835	[G]	Carbohydrate transport and metabolism	Molecular Function: UDP-glycosyltransferase activity (GO:0008194);;	K13493|4.7e-125|bna:106432180|K13493 cytokinin-N-glucosyltransferase [EC:2.4.1.-] | (RefSeq) UDP-glycosyltransferase 76C2	Zeatin biosynthesis (ko00908)	[GC]	Carbohydrate transport and metabolism;; Energy production and conversion	UDP-glucoronosyl and UDP-glucosyl transferase	UDP-glycosyltransferase 76F1 OS=Arabidopsis thaliana OX=3702 GN=UGT76F1 PE=2 SV=1	--	--	PREDICTED: UDP-glycosyltransferase 76F1-like [Prunus mume]
evm.TU.contig228.8	--	--	--	K23877|1.6e-08|hbr:110638498|K23877 xyloglucan O-acetyltransferase | (RefSeq) protein ALTERED XYLOGLUCAN 4-like	--	--	--	PMR5 N terminal Domain	Protein trichome birefringence-like 43 OS=Arabidopsis thaliana OX=3702 GN=TBL43 PE=2 SV=1	S	Function unknown	protein trichome birefringence-like 41 isoform X3 [Prunus persica]
evm.TU.contig77.331	--	--	Biological Process: jasmonic acid biosynthetic process (GO:0009695);; Molecular Function: allene-oxide cyclase activity (GO:0046423);;	K10525|9.4e-54|mdm:103433988|K10525 allene oxide cyclase [EC:5.3.99.6] | (RefSeq) allene oxide cyclase, chloroplastic-like	alpha-Linolenic acid metabolism (ko00592)	--	--	Allene oxide cyclase	Allene oxide cyclase, chloroplastic OS=Oryza sativa subsp. indica OX=39946 GN=AOC PE=2 SV=1	S	Function unknown	hypothetical protein PRUPE_6G331600 [Prunus persica]
evm.TU.contig281.62	--	--	Cellular Component: exocyst (GO:0000145);; Cellular Component: nucleus (GO:0005634);; Cellular Component: cytosol (GO:0005829);; Biological Process: exocytosis (GO:0006887);; Biological Process: protein transport (GO:0015031);; Biological Process: regulation of pollen tube growth (GO:0080092);; Cellular Component: pollen tube (GO:0090406);;	K07195|0.0e+00|pper:18781769|K07195 exocyst complex component 7 | (RefSeq) exocyst complex component EXO70B1	--	[U]	Intracellular trafficking, secretion, and vesicular transport	Exo70 exocyst complex subunit	Exocyst complex component EXO70B1 OS=Arabidopsis thaliana OX=3702 GN=EXO70B1 PE=1 SV=1	U	Intracellular trafficking, secretion, and vesicular transport	exocyst complex component EXO70B1 [Prunus persica]
evm.TU.contig246.17	--	--	--	--	--	--	--	Small acidic protein family	--	S	Function unknown	arginine/serine-rich coiled-coil protein 2 isoform X2 [Prunus persica]
evm.TU.contig38.317	--	--	Molecular Function: protein serine/threonine kinase activity (GO:0004674);; Molecular Function: ATP binding (GO:0005524);; Cellular Component: integral component of membrane (GO:0016021);;	K13420|3.2e-110|pmum:103324992|K13420 LRR receptor-like serine/threonine-protein kinase FLS2 [EC:2.7.11.1] | (RefSeq) probable LRR receptor-like serine/threonine-protein kinase At3g47570	MAPK signaling pathway - plant (ko04016);; Plant-pathogen interaction (ko04626)	--	--	Leucine rich repeat	LRR receptor-like serine/threonine-protein kinase EFR OS=Arabidopsis thaliana OX=3702 GN=EFR PE=1 SV=1	T	Signal transduction mechanisms	probable LRR receptor-like serine/threonine-protein kinase At3g47570 [Prunus persica]
evm.TU.contig268.46	--	--	Cellular Component: integral component of membrane (GO:0016021);;	K15356|3.0e-199|pper:18773311|K15356 GDP-mannose transporter | (RefSeq) GDP-mannose transporter GONST2 isoform X2	--	[GOU]	Carbohydrate transport and metabolism;; Posttranslational modification, protein turnover, chaperones;; Intracellular trafficking, secretion, and vesicular transport	Triose-phosphate Transporter family	GDP-mannose transporter GONST2 OS=Arabidopsis thaliana OX=3702 GN=GONST2 PE=2 SV=1	--	--	PREDICTED: GDP-mannose transporter, partial [Prunus dulcis]
evm.TU.contig287.293	--	--	Biological Process: mRNA splicing, via spliceosome (GO:0000398);; Cellular Component: spliceosomal complex (GO:0005681);; Molecular Function: pre-mRNA 3'-splice site binding (GO:0030628);; Molecular Function: metal ion binding (GO:0046872);; Cellular Component: U2AF (GO:0089701);;	K12836|1.4e-118|pper:18775181|K12836 splicing factor U2AF 35 kDa subunit | (RefSeq) splicing factor U2af small subunit B	Spliceosome (ko03040)	[A]	RNA processing and modification	Zinc finger C-x8-C-x5-C-x3-H type (and similar)	Splicing factor U2af small subunit A OS=Arabidopsis thaliana OX=3702 GN=U2AF35A PE=1 SV=1	A	RNA processing and modification	splicing factor U2af small subunit B [Prunus persica]
evm.TU.contig281.1291	--	--	Molecular Function: structural constituent of ribosome (GO:0003735);; Cellular Component: ribosome (GO:0005840);; Biological Process: translation (GO:0006412);;	K22683|1.5e-80|pavi:110765941|K22683 aspartyl protease family protein [EC:3.4.23.-] | (RefSeq) aspartyl protease family protein 2-like	--	[J]	Translation, ribosomal structure and biogenesis	Ribosomal proteins 50S-L18Ae/60S-L20/60S-L18A	60S ribosomal protein L18a-2 OS=Arabidopsis thaliana OX=3702 GN=RPL18AB PE=1 SV=2	--	--	Ribosomal protein L18ae/LX family protein [Prunus dulcis]
evm.TU.contig62.13	[O]	Posttranslational modification, protein turnover, chaperones	Molecular Function: molecular_function (GO:0003674);; Molecular Function: nucleic acid binding (GO:0003676);; Molecular Function: RNA binding (GO:0003723);; Molecular Function: catalytic activity (GO:0003824);; Molecular Function: nuclease activity (GO:0004518);; Molecular Function: endonuclease activity (GO:0004519);; Molecular Function: binding (GO:0005488);; Molecular Function: ATP binding (GO…	K09487|7.1e-35|pmum:103342005|K09487 heat shock protein 90kDa beta | (RefSeq) heat shock protein 90-5, chloroplastic	Protein processing in endoplasmic reticulum (ko04141);; Plant-pathogen interaction (ko04626)	[O]	Posttranslational modification, protein turnover, chaperones	PPR repeat family	Putative pentatricopeptide repeat-containing protein At1g13630 OS=Arabidopsis thaliana OX=3702 GN=At1g13630 PE=3 SV=3	S	Function unknown	putative pentatricopeptide repeat-containing protein At1g13630 [Prunus persica]
evm.TU.contig271.1119	--	--	Biological Process: metal ion transport (GO:0030001);; Molecular Function: metal ion binding (GO:0046872);;	K10572|6.2e-13|fve:101291401|K10572 inositol-pentakisphosphate 2-kinase [EC:2.7.1.158] | (RefSeq) inositol-pentakisphosphate 2-kinase	Inositol phosphate metabolism (ko00562);; Phosphatidylinositol signaling system (ko04070)	--	--	Heavy-metal-associated domain	--	S	Function unknown	heavy metal-associated isoprenylated plant protein 43-like [Prunus persica]
evm.TU.contig272.1708	--	--	Molecular Function: protein serine/threonine kinase activity (GO:0004674);; Molecular Function: ATP binding (GO:0005524);; Cellular Component: plasma membrane (GO:0005886);; Biological Process: protein phosphorylation (GO:0006468);;	K01183|1.2e-17|nsy:104241083|K01183 chitinase [EC:3.2.1.14] | (RefSeq) chitinase-3-like protein 2	Amino sugar and nucleotide sugar metabolism (ko00520)	[T]	Signal transduction mechanisms	Protein tyrosine and serine/threonine kinase	Cysteine-rich receptor-like protein kinase 10 OS=Arabidopsis thaliana OX=3702 GN=CRK10 PE=1 SV=3	T	Signal transduction mechanisms	putative receptor-like protein kinase At4g00960 [Prunus persica]
Prunus_persica_newGene_487	--	--	Cellular Component: integral component of membrane (GO:0016021);;	--	--	--	--	--	--	T	Signal transduction mechanisms	Hypothetical predicted protein [Prunus dulcis]
evm.TU.contig285.23	--	--	Biological Process: response to auxin (GO:0009733);;	K14488|8.1e-99|pper:18787544|K14488 SAUR family protein | (RefSeq) auxin-responsive protein SAUR36	Plant hormone signal transduction (ko04075)	--	--	Auxin responsive protein	Auxin-responsive protein SAUR36 OS=Arabidopsis thaliana OX=3702 GN=SAUR36 PE=2 SV=1	S	Function unknown	auxin-responsive protein SAUR36 [Prunus persica]
evm.TU.contig38.424	--	--	--	--	--	--	--	--	Protein NUCLEAR FUSION DEFECTIVE 6, mitochondrial OS=Arabidopsis thaliana OX=3702 GN=NFD6 PE=3 SV=1	S	Function unknown	unnamed protein product [Prunus armeniaca]
evm.TU.contig183.416	[T]	Signal transduction mechanisms	Molecular Function: protein kinase activity (GO:0004672);; Molecular Function: ATP binding (GO:0005524);; Cellular Component: plasma membrane (GO:0005886);; Biological Process: hormone-mediated signaling pathway (GO:0009755);; Cellular Component: integral component of membrane (GO:0016021);;	K13415|1.8e-55|han:110929858|K13415 protein brassinosteroid insensitive 1 [EC:2.7.10.1 2.7.11.1] | (RefSeq) systemin receptor SR160-like	Plant hormone signal transduction (ko04075)	--	--	Leucine rich repeat	MDIS1-interacting receptor like kinase 2 OS=Arabidopsis thaliana OX=3702 GN=MIK2 PE=1 SV=3	T	Signal transduction mechanisms	hypothetical protein PRUPE_8G217400 [Prunus persica]
evm.TU.contig279.603	[J]	Translation, ribosomal structure and biogenesis	Molecular Function: iron ion binding (GO:0005506);; Cellular Component: nucleus (GO:0005634);; Molecular Function: oxidoreductase activity, acting on paired donors, with incorporation or reduction of molecular oxygen, 2-oxoglutarate as one donor, and incorporation of one atom each of oxygen into both donors (GO:0016706);;	K21760|1.3e-312|pper:109946833|K21760 bifunctional lysine-specific demethylase and histidyl-hydroxylase MINA [EC:1.14.11.-] | (RefSeq) uncharacterized protein LOC109946833	--	[S]	Function unknown	Cupin superfamily protein	--	S	Function unknown	uncharacterized protein LOC109946833 [Prunus persica]
evm.TU.contig33.105	--	--	Biological Process: defense response to oomycetes (GO:0002229);; Cellular Component: chloroplast (GO:0009507);; Cellular Component: integral component of membrane (GO:0016021);; Biological Process: glutathione transport (GO:0034635);; Biological Process: response to cadmium ion (GO:0046686);;	--	--	--	--	CRT-like, chloroquine-resistance transporter-like	Protein CLT2, chloroplastic OS=Arabidopsis thaliana OX=3702 GN=CLT2 PE=2 SV=1	S	Function unknown	protein CLT2, chloroplastic isoform X1 [Prunus persica]
evm.TU.contig284.211	--	--	Molecular Function: double-stranded RNA binding (GO:0003725);; Molecular Function: ribonuclease III activity (GO:0004525);; Cellular Component: nucleus (GO:0005634);; Biological Process: RNA processing (GO:0006396);; Biological Process: production of siRNA involved in RNA interference (GO:0030422);; Biological Process: primary miRNA processing (GO:0031053);; Biological Process: pre-miRNA processi…	--	--	--	--	Ribonuclease-III-like	Ribonuclease III domain-containing protein RNC1, chloroplastic OS=Arabidopsis thaliana OX=3702 GN=RNC1 PE=2 SV=1	S	Function unknown	ribonuclease III domain-containing protein RNC1, chloroplastic [Prunus persica]
evm.TU.contig132.139	--	--	Molecular Function: DNA binding (GO:0003677);;	K15777|1.2e-58|mesc:110630336|K15777 4,5-DOPA dioxygenase extradiol [EC:1.13.11.-] | (RefSeq) uncharacterized protein LOC110630336	Betalain biosynthesis (ko00965)	--	--	ZF-HD protein dimerisation region	Zinc-finger homeodomain protein 4 OS=Arabidopsis thaliana OX=3702 GN=ZHD4 PE=1 SV=1	K	Transcription	zinc-finger homeodomain protein 4 [Prunus persica]
evm.TU.contig272.167	[T]	Signal transduction mechanisms	Molecular Function: protein kinase activity (GO:0004672);; Molecular Function: ATP binding (GO:0005524);;	K08866|0.0e+00|pavi:110752933|K08866 serine/threonine-protein kinase TTK/MPS1 [EC:2.7.12.1] | (RefSeq) serine/threonine-protein kinase mph1 isoform X1	--	[D]	Cell cycle control, cell division, chromosome partitioning	Protein kinase domain	Serine/threonine-protein kinase MPS1 OS=Arabidopsis thaliana OX=3702 GN=MPS1 PE=2 SV=1	T	Signal transduction mechanisms	hypothetical protein PRUPE_1G503700 [Prunus persica]
evm.TU.contig270.183	--	--	Cellular Component: cytoplasm (GO:0005737);; Molecular Function: N-acetyltransferase activity (GO:0008080);;	K01179|9.9e-09|pper:18787254|K01179 endoglucanase [EC:3.2.1.4] | (RefSeq) endoglucanase 4	Starch and sucrose metabolism (ko00500)	--	--	Acetyltransferase (GNAT) family	--	S	Function unknown	uncharacterized protein LOC18787135 [Prunus persica]
evm.TU.contig95.52	--	--	Cellular Component: plant-type vacuole (GO:0000325);; Molecular Function: voltage-gated calcium channel activity (GO:0005245);; Molecular Function: calcium ion binding (GO:0005509);; Cellular Component: vacuolar membrane (GO:0005774);; Cellular Component: Golgi apparatus (GO:0005794);; Biological Process: calcium ion transport (GO:0006816);; Biological Process: seed germination (GO:0009845);; Bio…	K16900|0.0e+00|pper:18766008|K16900 two pore calcium channel protein, plant | (RefSeq) two pore calcium channel protein 1	--	[PT]	Inorganic ion transport and metabolism;; Signal transduction mechanisms	Ion transport protein	Two pore calcium channel protein 1 OS=Arabidopsis thaliana OX=3702 GN=TPC1 PE=1 SV=1	--	--	two pore calcium channel protein 1 [Prunus persica]
evm.TU.contig286.71	--	--	Cellular Component: integral component of membrane (GO:0016021);;	K01193|3.9e-09|ats:109747879|K01193 beta-fructofuranosidase [EC:3.2.1.26] | (RefSeq) LOC109747879; beta-fructofuranosidase, insoluble isoenzyme 3-like	Galactose metabolism (ko00052);; Starch and sucrose metabolism (ko00500)	--	--	Plant protein of unknown function	Putative UPF0481 protein At3g02645 OS=Arabidopsis thaliana OX=3702 GN=At3g02645 PE=3 SV=1	S	Function unknown	putative UPF0481 protein At3g02645 [Prunus persica]
evm.TU.contig33.234	[C]	Energy production and conversion	Molecular Function: FMN binding (GO:0010181);; Molecular Function: oxidoreductase activity (GO:0016491);;	K05894|9.9e-219|pper:18790990|K05894 12-oxophytodienoic acid reductase [EC:1.3.1.42] | (RefSeq) 12-oxophytodienoate reductase 2 isoform X1	alpha-Linolenic acid metabolism (ko00592)	[CR]	Energy production and conversion;; General function prediction only	NADH:flavin oxidoreductase / NADH oxidase family	12-oxophytodienoate reductase 2 OS=Arabidopsis thaliana OX=3702 GN=OPR2 PE=1 SV=2	C	Energy production and conversion	12-oxophytodienoate reductase 2 isoform X1 [Prunus persica]
evm.TU.contig185.80	--	--	Biological Process: nuclear-transcribed mRNA catabolic process, nonsense-mediated decay (GO:0000184);; Molecular Function: protein serine/threonine kinase activity (GO:0004674);; Molecular Function: ATP binding (GO:0005524);; Cellular Component: nucleus (GO:0005634);;	K08873|0.0e+00|pper:18767777|K08873 serine/threonine-protein kinase SMG1 [EC:2.7.11.1] | (RefSeq) serine/threonine-protein kinase SMG1	mRNA surveillance pathway (ko03015)	[L]	Replication, recombination and repair	Serine/threonine-protein kinase smg-1	Serine/threonine-protein kinase TOR OS=Oryza sativa subsp. japonica OX=39947 GN=TOR PE=1 SV=3	L	Replication, recombination and repair	serine/threonine-protein kinase SMG1 [Prunus persica]
evm.TU.contig272.1034	--	--	Molecular Function: transcription regulatory region sequence-specific DNA binding (GO:0000976);; Molecular Function: transcription factor activity, sequence-specific DNA binding (GO:0003700);; Cellular Component: nucleus (GO:0005634);; Biological Process: cell differentiation (GO:0030154);; Molecular Function: sequence-specific DNA binding (GO:0043565);;	K09422|7.3e-115|pper:18792128|K09422 transcription factor MYB, plant | (RefSeq) transcription factor MYB114	--	[K]	Transcription	Myb-like DNA-binding domain	Transcription factor MYB4 OS=Crocosmia x crocosmiiflora OX=1053288 GN=MYB4 PE=2 SV=1	K	Transcription	transcription factor MYB114 [Prunus persica]
evm.TU.contig286.117	--	--	Cellular Component: chloroplast (GO:0009507);; Cellular Component: integral component of membrane (GO:0016021);;	--	--	--	--	--	--	--	--	uncharacterized protein LOC109948302 [Prunus persica]
evm.TU.contig155.45	--	--	Molecular Function: DNA binding (GO:0003677);;	--	--	--	--	--	--	L	Replication, recombination and repair	unnamed protein product [Prunus armeniaca]
evm.TU.contig273.179	--	--	Molecular Function: mannosyltransferase activity (GO:0000030);; Cellular Component: endoplasmic reticulum (GO:0005783);; Biological Process: protein glycosylation (GO:0006486);;	K03842|1.9e-253|pper:18778429|K03842 beta-1,4-mannosyltransferase [EC:2.4.1.142] | (RefSeq) UDP-glycosyltransferase TURAN isoform X1	N-Glycan biosynthesis (ko00510);; Various types of N-glycan biosynthesis (ko00513)	[O]	Posttranslational modification, protein turnover, chaperones	Glycosyl transferase 4-like domain	UDP-glycosyltransferase TURAN OS=Arabidopsis thaliana OX=3702 GN=TUN PE=2 SV=1	O	Posttranslational modification, protein turnover, chaperones	UDP-glycosyltransferase TURAN isoform X1 [Prunus persica]
evm.TU.contig77.215	--	--	Biological Process: RNA modification (GO:0009451);; Cellular Component: intracellular membrane-bounded organelle (GO:0043231);;	K19090|1.5e-18|fve:101300361|K19090 CRISPR-associated protein Cas5t | (RefSeq) putative pentatricopeptide repeat-containing protein At3g05240	--	[R]	General function prediction only	PPR repeat family	Pentatricopeptide repeat-containing protein At3g04750, mitochondrial OS=Arabidopsis thaliana OX=3702 GN=PCMP-E81 PE=2 SV=1	S	Function unknown	pentatricopeptide repeat-containing protein At3g04750, mitochondrial [Prunus persica]
evm.TU.contig14.3	--	--	Cellular Component: integral component of membrane (GO:0016021);; Molecular Function: heme binding (GO:0020037);;	--	--	--	--	Ethylbenzene dehydrogenase	--	S	Function unknown	uncharacterized protein LOC117638253 isoform X1 [Prunus dulcis]
evm.TU.contig157.29	--	--	Cellular Component: nucleolus (GO:0005730);; Biological Process: ribosome biogenesis (GO:0042254);;	--	--	--	--	--	--	S	Function unknown	uncharacterized protein LOC18766781 [Prunus persica]
Prunus_persica_newGene_4583	--	--	--	--	--	--	--	--	--	--	--	hypothetical protein PRUPE_3G070100 [Prunus persica]
evm.TU.contig270.847	--	--	Molecular Function: fatty acid binding (GO:0005504);; Biological Process: systemic acquired resistance (GO:0009627);; Molecular Function: hydrolase activity (GO:0016787);;	--	--	--	--	Probable lipid transfer	--	--	--	unnamed protein product [Prunus armeniaca]
evm.TU.contig163.134	[QV]	Secondary metabolites biosynthesis, transport and catabolism;; Defense mechanisms	Molecular Function: iron ion binding (GO:0005506);; Cellular Component: membrane (GO:0016020);; Molecular Function: oxidoreductase activity, acting on paired donors, with incorporation or reduction of molecular oxygen, NAD(P)H as one donor, and incorporation of one atom of oxygen (GO:0016709);; Molecular Function: heme binding (GO:0020037);;	K20623|8.8e-70|egu:105042084|K20623 typhasterol/6-deoxotyphasterol 2alpha-hydroxylase | (RefSeq) cytochrome P450 71A1-like	Brassinosteroid biosynthesis (ko00905)	[Q]	Secondary metabolites biosynthesis, transport and catabolism	Cytochrome P450	Trimethyltridecatetraene synthase OS=Zea mays OX=4577 GN=CYP92C6 PE=1 SV=1	Q	Secondary metabolites biosynthesis, transport and catabolism	hypothetical protein PRUPE_7G198200 [Prunus persica]
evm.TU.contig17.7	--	--	Biological Process: regulation of transcription from RNA polymerase II promoter (GO:0006357);; Molecular Function: nucleosomal histone binding (GO:0031493);; Biological Process: defense response to fungus (GO:0050832);;	--	--	[R]	General function prediction only	ENT domain	Protein EMSY-LIKE 3 OS=Arabidopsis thaliana OX=3702 GN=EML3 PE=1 SV=1	S	Function unknown	PREDICTED: protein EMSY-LIKE 3 [Prunus mume]
evm.TU.contig231.37	[EH]	Amino acid transport and metabolism;; Coenzyme transport and metabolism	Molecular Function: ketol-acid reductoisomerase activity (GO:0004455);; Cellular Component: mitochondrion (GO:0005739);; Biological Process: branched-chain amino acid biosynthetic process (GO:0009082);; Biological Process: isoleucine biosynthetic process (GO:0009097);; Biological Process: valine biosynthetic process (GO:0009099);; Cellular Component: chloroplast (GO:0009507);; Molecular Function:…	K00053|0.0e+00|pper:18781215|K00053 ketol-acid reductoisomerase [EC:1.1.1.86] | (RefSeq) ketol-acid reductoisomerase, chloroplastic	Valine, leucine and isoleucine biosynthesis (ko00290);; Pantothenate and CoA biosynthesis (ko00770);; 2-Oxocarboxylic acid metabolism (ko01210);; Biosynthesis of amino acids (ko01230)	--	--	Acetohydroxy acid isomeroreductase, catalytic domain	Ketol-acid reductoisomerase, chloroplastic OS=Arabidopsis thaliana OX=3702 GN=At3g58610 PE=1 SV=2	E	Amino acid transport and metabolism	ketol-acid reductoisomerase, chloroplastic [Prunus persica]
evm.TU.contig279.537	--	--	Cellular Component: extracellular region (GO:0005576);; Biological Process: rejection of self pollen (GO:0060320);;	--	--	--	--	Plant self-incompatibility protein S1	S-protein homolog 2 OS=Arabidopsis thaliana OX=3702 GN=SPH2 PE=3 SV=1	S	Function unknown	hypothetical protein PRUPE_1G059700 [Prunus persica]
evm.TU.contig272.2483	--	--	Molecular Function: DNA binding (GO:0003677);; Molecular Function: transcription factor activity, sequence-specific DNA binding (GO:0003700);; Cellular Component: nucleus (GO:0005634);;	K09286|2.3e-25|adu:107494596|K09286 EREBP-like factor | (RefSeq) ethylene-responsive transcription factor LEP-like	--	--	--	AP2 domain	Ethylene-responsive transcription factor ESR1 OS=Arabidopsis thaliana OX=3702 GN=ESR1 PE=1 SV=1	K	Transcription	ethylene-responsive transcription factor ESR2 [Prunus persica]
Prunus_persica_newGene_1266	[O]	Posttranslational modification, protein turnover, chaperones	Molecular Function: glutathione transferase activity (GO:0004364);; Cellular Component: cytoplasm (GO:0005737);; Biological Process: glutathione metabolic process (GO:0006749);;	K00799|4.5e-82|pper:18777736|K00799 glutathione S-transferase [EC:2.5.1.18] | (RefSeq) probable glutathione S-transferase	Glutathione metabolism (ko00480)	[O]	Posttranslational modification, protein turnover, chaperones	Glutathione S-transferase, N-terminal domain	Probable glutathione S-transferase OS=Glycine max OX=3847 GN=HSP26-A PE=2 SV=1	O	Posttranslational modification, protein turnover, chaperones	probable glutathione S-transferase [Prunus persica]
evm.TU.contig163.445	--	--	Cellular Component: integral component of membrane (GO:0016021);;	--	--	--	--	Late embryogenesis abundant protein	--	S	Function unknown	hypothetical protein PRUPE_7G229800 [Prunus persica]
evm.TU.contig275.72	[C]	Energy production and conversion	Cellular Component: mitochondrion (GO:0005739);; Cellular Component: mitochondrial respiratory chain complex III (GO:0005750);; Biological Process: mitochondrial electron transport, ubiquinol to cytochrome c (GO:0006122);; Molecular Function: ubiquinol-cytochrome-c reductase activity (GO:0008121);; Cellular Component: integral component of membrane (GO:0016021);; Molecular Function: oxidoreductas…	K00411|8.0e-157|pper:18792381|K00411 ubiquinol-cytochrome c reductase iron-sulfur subunit [EC:7.1.1.8] | (RefSeq) cytochrome b-c1 complex subunit Rieske-4, mitochondrial	Oxidative phosphorylation (ko00190)	[C]	Energy production and conversion	Ubiquinol cytochrome reductase transmembrane region	Cytochrome b-c1 complex subunit Rieske-5, mitochondrial OS=Nicotiana tabacum OX=4097 PE=2 SV=1	C	Energy production and conversion	cytochrome b-c1 complex subunit Rieske-4, mitochondrial [Prunus persica]
evm.TU.contig270.854	[O]	Posttranslational modification, protein turnover, chaperones	Molecular Function: serine-type endopeptidase activity (GO:0004252);;	K15333|3.5e-71|nsy:104224633|K15333 tRNA guanosine-2'-O-methyltransferase [EC:2.1.1.34] | (RefSeq) uncharacterized protein LOC104224633	--	--	--	Subtilase family	Cucumisin OS=Cucumis melo OX=3656 PE=1 SV=1	O	Posttranslational modification, protein turnover, chaperones	cucumisin [Prunus persica]
evm.TU.contig275.50	--	--	Cellular Component: integral component of membrane (GO:0016021);;	--	--	--	--	--	--	--	--	uncharacterized protein LOC18791263 [Prunus persica]
evm.TU.contig272.80	--	--	Molecular Function: transcription factor activity, sequence-specific DNA binding (GO:0003700);; Cellular Component: nucleus (GO:0005634);; Molecular Function: sequence-specific DNA binding (GO:0043565);;	K09286|1.4e-212|pper:18788788|K09286 EREBP-like factor | (RefSeq) ethylene-responsive transcription factor RAP2-13	--	--	--	AP2 domain	Ethylene-responsive transcription factor RAP2-4 OS=Arabidopsis thaliana OX=3702 GN=RAP2-4 PE=1 SV=1	K	Transcription	ethylene-responsive transcription factor RAP2-13 [Prunus persica]
Prunus_persica_newGene_1593	--	--	--	--	--	--	--	--	--	--	--	uncharacterized protein LOC109950044 isoform X2 [Prunus persica]
evm.TU.contig274.297	--	--	Biological Process: dolichol-linked oligosaccharide biosynthetic process (GO:0006488);; Molecular Function: transferase activity, transferring hexosyl groups (GO:0016758);; Cellular Component: extrinsic component of endoplasmic reticulum membrane (GO:0042406);; Cellular Component: UDP-N-acetylglucosamine transferase complex (GO:0043541);;	K07432|6.6e-50|pavi:110759761|K07432 beta-1,4-N-acetylglucosaminyltransferase [EC:2.4.1.141] | (RefSeq) UDP-N-acetylglucosamine transferase subunit ALG13 homolog	N-Glycan biosynthesis (ko00510);; Various types of N-glycan biosynthesis (ko00513)	[R]	General function prediction only	Glycosyltransferase family 28 C-terminal domain	--	S	Function unknown	hypothetical protein PRUPE_5G030200, partial [Prunus persica]
Prunus_persica_newGene_3786	--	--	Molecular Function: ADP binding (GO:0043531);;	K12818|6.8e-74|mtr:MTR_0267s0070|K12818 ATP-dependent RNA helicase DHX8/PRP22 [EC:3.6.4.13] | (RefSeq) NB-ARC domain disease resistance protein, putative	Spliceosome (ko03040)	[T]	Signal transduction mechanisms	Leucine Rich repeats (2 copies)	Putative disease resistance RPP13-like protein 1 OS=Arabidopsis thaliana OX=3702 GN=RPPL1 PE=3 SV=1	T	Signal transduction mechanisms	putative disease resistance RPP13-like protein 1 [Prunus avium]
evm.TU.contig183.243	--	--	--	--	--	--	--	--	--	--	--	uncharacterized protein LOC18767194 [Prunus persica]
evm.TU.contig273.180	[M]	Cell wall/membrane/envelope biogenesis	Cellular Component: ATP-binding cassette (ABC) transporter complex (GO:0043190);;	--	--	--	--	Permease MlaE	Protein TRIGALACTOSYLDIACYLGLYCEROL 1, chloroplastic OS=Arabidopsis thaliana OX=3702 GN=TGD1 PE=1 SV=1	Q	Secondary metabolites biosynthesis, transport and catabolism	protein TRIGALACTOSYLDIACYLGLYCEROL 1, chloroplastic isoform X1 [Prunus persica]
evm.TU.contig38.509	[G]	Carbohydrate transport and metabolism	Molecular Function: sugar:proton symporter activity (GO:0005351);; Cellular Component: integral component of plasma membrane (GO:0005887);; Biological Process: glucose import (GO:0046323);;	K08150|3.1e-72|pvu:PHAVU_007G003700g|K08150 MFS transporter, SP family, solute carrier family 2 (myo-inositol transporter), member 13 | (RefSeq) hypothetical protein	--	[R]	General function prediction only	Sugar (and other) transporter	Probable polyol transporter 4 OS=Arabidopsis thaliana OX=3702 GN=PLT4 PE=2 SV=1	U	Intracellular trafficking, secretion, and vesicular transport	probable polyol transporter 4 [Prunus persica]
evm.TU.contig223.9	--	--	Molecular Function: protein serine/threonine phosphatase activity (GO:0004722);; Molecular Function: magnesium-dependent protein serine/threonine phosphatase activity (GO:0004724);;	K01102|1.4e-80|gmx:100794388|K01102 pyruvate dehydrogenase phosphatase [EC:3.1.3.43] | (RefSeq) probable protein phosphatase 2C 4	--	[T]	Signal transduction mechanisms	Protein phosphatase 2C	Protein phosphatase 2C 32 OS=Arabidopsis thaliana OX=3702 GN=POL PE=1 SV=2	T	Signal transduction mechanisms	protein phosphatase 2C 32 [Prunus persica]
evm.TU.contig287.67	[I]	Lipid transport and metabolism	--	--	--	[R]	General function prediction only	alpha/beta hydrolase fold	--	S	Function unknown	pheophytinase, chloroplastic isoform X1 [Prunus persica]
evm.TU.contig272.2553	--	--	--	--	--	--	--	--	--	--	--	uncharacterized protein LOC109946820 isoform X2 [Prunus persica]
evm.TU.contig279.383	--	--	Biological Process: intracellular sterol transport (GO:0032366);;	--	--	[R]	General function prediction only	--	--	S	Function unknown	PREDICTED: putative phosphatidylglycerol/phosphatidylinositol transfer protein DDB_G0282179 [Prunus mume]
evm.TU.contig279.1380	--	--	--	--	--	[R]	General function prediction only	Protein of unknown function (DUF1749)	--	S	Function unknown	UPF0613 protein PB24D3.06c [Prunus persica]
evm.TU.contig65.16	--	--	Cellular Component: integral component of membrane (GO:0016021);;	K00558|7.8e-10|mdm:103452459|K00558 DNA (cytosine-5)-methyltransferase 1 [EC:2.1.1.37] | (RefSeq) DNA (cytosine-5)-methyltransferase CMT3	Cysteine and methionine metabolism (ko00270)	--	--	--	--	--	--	uncharacterized protein LOC18784894 [Prunus persica]
evm.TU.contig281.940	--	--	Molecular Function: structural constituent of ribosome (GO:0003735);; Cellular Component: ribosome (GO:0005840);; Biological Process: translation (GO:0006412);; Cellular Component: integral component of membrane (GO:0016021);;	K02910|3.7e-17|pmum:103330496|K02910 large subunit ribosomal protein L31e | (RefSeq) 60S ribosomal protein L31	Ribosome (ko03010)	[J]	Translation, ribosomal structure and biogenesis	--	60S ribosomal protein L31 OS=Picea mariana OX=3335 GN=RPL31 PE=2 SV=1	--	--	unnamed protein product [Prunus armeniaca]
evm.TU.contig271.848	--	--	--	K01657|5.6e-21|cam:101503207|K01657 anthranilate synthase component I [EC:4.1.3.27] | (RefSeq) anthranilate synthase alpha subunit 1, chloroplastic-like	Phenylalanine, tyrosine and tryptophan biosynthesis (ko00400);; Biosynthesis of amino acids (ko01230)	--	--	--	--	--	--	uncharacterized protein LOC18769319 [Prunus persica]
evm.TU.contig69.16	--	--	--	--	--	--	--	--	--	L	Replication, recombination and repair	uncharacterized protein LOC117625579 [Prunus dulcis]
Prunus_persica_newGene_3953	--	--	Molecular Function: cysteine-type peptidase activity (GO:0008234);;	--	--	--	--	--	--	S	Function unknown	PREDICTED: PRUPE_6G193600, partial [Prunus dulcis]
evm.TU.contig274.37	[L]	Replication, recombination and repair	Biological Process: mRNA splicing, via spliceosome (GO:0000398);; Molecular Function: RNA binding (GO:0003723);; Molecular Function: RNA helicase activity (GO:0003724);; Molecular Function: ATP binding (GO:0005524);; Cellular Component: nucleus (GO:0005634);;	K12811|0.0e+00|pper:18775827|K12811 ATP-dependent RNA helicase DDX46/PRP5 [EC:3.6.4.13] | (RefSeq) DEAD-box ATP-dependent RNA helicase 42	Spliceosome (ko03040)	[A]	RNA processing and modification	DEAD/DEAH box helicase	DEAD-box ATP-dependent RNA helicase 42 OS=Arabidopsis thaliana OX=3702 GN=RH42 PE=1 SV=2	A	RNA processing and modification	DEAD-box ATP-dependent RNA helicase 42 [Prunus persica]
evm.TU.contig274.96	--	--	Cellular Component: nucleus (GO:0005634);; Biological Process: regulation of transcription, DNA-templated (GO:0006355);; Molecular Function: zinc ion binding (GO:0008270);;	K13963|9.8e-116|vra:111242705|K13963 serpin B | (RefSeq) uncharacterized protein LOC111242705	--	--	--	MULE transposase domain	Protein FAR1-RELATED SEQUENCE 3 OS=Arabidopsis thaliana OX=3702 GN=FRS3 PE=1 SV=2	S	Function unknown	protein FAR1-RELATED SEQUENCE 3 [Prunus persica]
evm.TU.contig278.553	--	--	--	--	--	--	--	Prolamin-like	--	--	--	hypothetical protein PRUPE_5G124800 [Prunus persica]
evm.TU.contig77.12	[F]	Nucleotide transport and metabolism	Biological Process: fatty acid metabolic process (GO:0006631);; Biological Process: fatty acid biosynthetic process (GO:0006633);; Cellular Component: chloroplast stroma (GO:0009570);; Molecular Function: acyl-[acyl-carrier-protein] desaturase activity (GO:0045300);; Molecular Function: metal ion binding (GO:0046872);;	K03921|4.2e-228|pper:18774128|K03921 acyl-[acyl-carrier-protein] desaturase [EC:1.14.19.2 1.14.19.11 1.14.19.26] | (RefSeq) stearoyl-[acyl-carrier-protein] 9-desaturase, chloroplastic	Fatty acid biosynthesis (ko00061);; Biosynthesis of unsaturated fatty acids (ko01040);; Fatty acid metabolism (ko01212)	--	--	Fatty acid desaturase	Stearoyl-[acyl-carrier-protein] 9-desaturase, chloroplastic OS=Ricinus communis OX=3988 PE=1 SV=1	C	Energy production and conversion	stearoyl-[acyl-carrier-protein] 9-desaturase, chloroplastic [Prunus persica]
evm.TU.contig258.64	--	--	Molecular Function: DNA binding (GO:0003677);; Molecular Function: transcription factor activity, sequence-specific DNA binding (GO:0003700);; Cellular Component: nucleus (GO:0005634);;	K09286|1.2e-105|pper:18778290|K09286 EREBP-like factor | (RefSeq) ethylene-responsive transcription factor 4	--	--	--	AP2 domain	Ethylene-responsive transcription factor 4 OS=Arabidopsis thaliana OX=3702 GN=ERF4 PE=1 SV=1	K	Transcription	ethylene-responsive transcription factor 4 [Prunus persica]
evm.TU.contig230.45	--	--	Biological Process: ribosomal small subunit biogenesis (GO:0042274);;	--	--	--	--	RimP N-terminal domain	--	S	Function unknown	uncharacterized protein LOC18766429 [Prunus persica]
evm.TU.contig280.257	--	--	Molecular Function: aspartic-type endopeptidase activity (GO:0004190);; Biological Process: proteolysis (GO:0006508);; Biological Process: protein catabolic process (GO:0030163);;	K00924|2.7e-91|mus:103994628|K00924 kinase [EC:2.7.1.-] | (RefSeq) aspartic proteinase-like protein 2	--	[O]	Posttranslational modification, protein turnover, chaperones	Xylanase inhibitor N-terminal	Aspartic proteinase 36 OS=Arabidopsis thaliana OX=3702 GN=A36 PE=1 SV=1	O	Posttranslational modification, protein turnover, chaperones	aspartic proteinase-like protein 2 [Prunus persica]
evm.TU.contig271.1231	--	--	Cellular Component: proteasome regulatory particle, base subcomplex (GO:0008540);;	K03029|2.3e-192|pper:18770724|K03029 26S proteasome regulatory subunit N10 | (RefSeq) 26S proteasome non-ATPase regulatory subunit 4 homolog	Proteasome (ko03050)	[O]	Posttranslational modification, protein turnover, chaperones	von Willebrand factor type A domain	26S proteasome non-ATPase regulatory subunit 4 homolog OS=Oryza sativa subsp. japonica OX=39947 GN=RPN10 PE=1 SV=1	O	Posttranslational modification, protein turnover, chaperones	26S proteasome non-ATPase regulatory subunit 4 homolog [Prunus persica]
evm.TU.contig278.1315	--	--	--	K04485|3.6e-15|pmum:103327813|K04485 DNA repair protein RadA/Sms | (RefSeq) DNA repair protein RadA	--	[J]	Translation, ribosomal structure and biogenesis	--	--	J	Translation, ribosomal structure and biogenesis	Class I peptide chain release factor [Prunus dulcis]
evm.TU.contig270.371	--	--	Cellular Component: integral component of membrane (GO:0016021);;	--	--	--	--	Predicted transmembrane protein 161AB	--	S	Function unknown	transmembrane protein 161B [Prunus persica]
evm.TU.contig272.26	--	--	Cellular Component: SCF ubiquitin ligase complex (GO:0019005);; Biological Process: SCF-dependent proteasomal ubiquitin-dependent protein catabolic process (GO:0031146);;	K17605|2.9e-137|mcha:111005665|K17605 serine/threonine-protein phosphatase 2A activator | (RefSeq) serine/threonine-protein phosphatase 2A activator 2-like isoform X1	--	[R]	General function prediction only	Leucine Rich repeat	F-box protein FBW2 OS=Arabidopsis thaliana OX=3702 GN=FBW2 PE=1 SV=1	S	Function unknown	F-BOX WITH WD-40 2 [Prunus dulcis]
evm.TU.contig141.115	--	--	Cellular Component: integral component of membrane (GO:0016021);;	--	--	--	--	--	--	--	--	unnamed protein product [Prunus armeniaca]
evm.TU.contig38.362	--	--	--	K20286|6.5e-72|pper:18784508|K20286 TATA element modulatory factor | (RefSeq) golgin candidate 5	--	--	--	--	--	K	Transcription	golgin candidate 5-like [Prunus persica]
evm.TU.contig271.714	[G]	Carbohydrate transport and metabolism	Molecular Function: 1,4-alpha-glucan branching enzyme activity (GO:0003844);; Molecular Function: hydrolase activity, hydrolyzing O-glycosyl compounds (GO:0004553);; Cellular Component: cytoplasm (GO:0005737);; Biological Process: carbohydrate metabolic process (GO:0005975);; Biological Process: glycogen biosynthetic process (GO:0005978);; Biological Process: starch metabolic process (GO:0005982)…	K00700|0.0e+00|pper:18769891|K00700 1,4-alpha-glucan branching enzyme [EC:2.4.1.18] | (RefSeq) 1,4-alpha-glucan-branching enzyme 2-2, chloroplastic/amyloplastic isoform X1	Starch and sucrose metabolism (ko00500)	[G]	Carbohydrate transport and metabolism	Carbohydrate-binding module 48 (Isoamylase N-terminal domain)	1,4-alpha-glucan-branching enzyme 1, chloroplastic/amyloplastic OS=Pisum sativum OX=3888 GN=SBEI PE=1 SV=1	G	Carbohydrate transport and metabolism	1,4-alpha-glucan-branching enzyme 2-2, chloroplastic/amyloplastic isoform X1 [Prunus persica]
evm.TU.contig281.1179	--	--	--	--	--	--	--	Cysteine-rich TM module stress tolerance	--	S	Function unknown	hypothetical protein PRUPE_3G187300 [Prunus persica]
evm.TU.contig278.287	--	--	Cellular Component: nucleus (GO:0005634);; Biological Process: regulation of transcription, DNA-templated (GO:0006355);; Molecular Function: zinc ion binding (GO:0008270);;	K17604|4.1e-44|pper:18766268|K17604 zinc finger SWIM domain-containing protein 3 | (RefSeq) protein FAR1-RELATED SEQUENCE 5	--	--	--	--	--	S	Function unknown	protein FAR1-RELATED SEQUENCE 5-like [Prunus avium]
evm.TU.contig185.242	[Q]	Secondary metabolites biosynthesis, transport and catabolism	Molecular Function: diacylglycerol O-acyltransferase activity (GO:0004144);; Cellular Component: plasma membrane (GO:0005886);; Cellular Component: integral component of membrane (GO:0016021);; Biological Process: triglyceride biosynthetic process (GO:0019432);; Molecular Function: long-chain-alcohol O-fatty-acyltransferase activity (GO:0047196);;	K15406|3.5e-54|ath:AT5G37300|K15406 wax-ester synthase / diacylglycerol O-acyltransferase [EC:2.3.1.75 2.3.1.20] | (RefSeq) WSD1; O-acyltransferase (WSD1-like) family protein	Cutin, suberine and wax biosynthesis (ko00073)	--	--	WS/DGAT C-terminal domain	O-acyltransferase WSD1 OS=Arabidopsis thaliana OX=3702 GN=WSD1 PE=2 SV=1	S	Function unknown	O-acyltransferase WSD1 isoform X1 [Prunus persica]
evm.TU.contig73.69	--	--	Molecular Function: SNARE binding (GO:0000149);; Molecular Function: 1-phosphatidylinositol binding (GO:0005545);; Molecular Function: phosphatidylinositol-4,5-bisphosphate binding (GO:0005546);; Cellular Component: plasma membrane (GO:0005886);; Cellular Component: clathrin-coated pit (GO:0005905);; Biological Process: endocytosis (GO:0006897);; Biological Process: vesicle budding from membrane …	K20043|9.1e-92|mtr:MTR_3g086670|K20043 clathrin coat assembly protein AP180 | (RefSeq) clathrin assembly protein	--	[TU]	Signal transduction mechanisms;; Intracellular trafficking, secretion, and vesicular transport	ANTH domain	Putative clathrin assembly protein At4g40080 OS=Arabidopsis thaliana OX=3702 GN=At4g40080 PE=2 SV=2	--	--	putative clathrin assembly protein At4g40080 [Prunus persica]
evm.TU.contig183.425	--	--	--	--	--	--	--	--	--	--	--	uncharacterized protein LOC117638650 [Prunus dulcis]
evm.TU.contig272.2213	--	--	Biological Process: response to water deprivation (GO:0009414);; Cellular Component: plasmodesma (GO:0009506);; Biological Process: response to abscisic acid (GO:0009737);; Cellular Component: integral component of membrane (GO:0016021);; Biological Process: hyperosmotic salinity response (GO:0042538);;	K17279|1.1e-101|pmum:103321596|K17279 receptor expression-enhancing protein 5/6 | (RefSeq) HVA22-like protein c	--	[U]	Intracellular trafficking, secretion, and vesicular transport	TB2/DP1, HVA22 family	HVA22-like protein c OS=Arabidopsis thaliana OX=3702 GN=HVA22C PE=2 SV=1	U	Intracellular trafficking, secretion, and vesicular transport	HVA22-like protein c [Prunus persica]
evm.TU.contig300.179	--	--	--	--	--	--	--	--	--	--	--	uncharacterized protein LOC109950563 [Prunus persica]
evm.TU.contig185.570	--	--	Biological Process: metal ion transport (GO:0030001);; Molecular Function: metal ion binding (GO:0046872);;	K10752|1.6e-68|zju:107427343|K10752 histone-binding protein RBBP4 | (RefSeq) LOW QUALITY PROTEIN: WD-40 repeat-containing protein MSI3	--	[P]	Inorganic ion transport and metabolism	Heavy-metal-associated domain	Heavy metal-associated isoprenylated plant protein 26 OS=Arabidopsis thaliana OX=3702 GN=HIPP26 PE=1 SV=1	P	Inorganic ion transport and metabolism	heavy metal-associated isoprenylated plant protein 26 [Prunus persica]
evm.TU.contig281.38	--	--	Molecular Function: inorganic phosphate transmembrane transporter activity (GO:0005315);; Cellular Component: integral component of mitochondrial inner membrane (GO:0031305);; Biological Process: phosphate ion transmembrane transport (GO:0035435);;	K15102|1.8e-212|pper:18782237|K15102 solute carrier family 25 (mitochondrial phosphate transporter), member 3 | (RefSeq) mitochondrial phosphate carrier protein 3, mitochondrial	--	[C]	Energy production and conversion	Mitochondrial carrier protein	Mitochondrial phosphate carrier protein 3, mitochondrial OS=Arabidopsis thaliana OX=3702 GN=MPT3 PE=1 SV=1	C	Energy production and conversion	mitochondrial phosphate carrier protein 3, mitochondrial [Prunus persica]
evm.TU.contig279.1046	--		Molecular Function: protein kinase activity (GO:0004672);; Molecular Function: protein serine/threonine kinase activity (GO:0004674);; Molecular Function: ATP binding (GO:0005524);; Biological Process: regulation of transcription, DNA-templated (GO:0006355);;	K04424|7.0e-97|pxb:103952008|K04424 sterile alpha motif and leucine zipper containing kinase AZK [EC:2.7.11.25] | (RefSeq) serine/threonine-protein kinase EDR1	--	[T]	Signal transduction mechanisms	Protein tyrosine and serine/threonine kinase	Probable serine/threonine-protein kinase SIS8 OS=Arabidopsis thaliana OX=3702 GN=SIS8 PE=1 SV=1	T	Signal transduction mechanisms	myosin light chain kinase, smooth muscle [Prunus persica]
evm.TU.contig282.125	--	--	--	--	--	--	--	--	--	L	Replication, recombination and repair	--
evm.TU.contig285.274	--	--	Biological Process: defense response (GO:0006952);; Molecular Function: ADP binding (GO:0043531);;	K15078|2.1e-120|tcc:18614561|K15078 structure-specific endonuclease subunit SLX1 [EC:3.6.1.-] | (RefSeq) putative disease resistance protein RGA3	--	[T]	Signal transduction mechanisms	NB-ARC domain	Putative disease resistance protein RGA3 OS=Solanum bulbocastanum OX=147425 GN=RGA3 PE=2 SV=2	T	Signal transduction mechanisms	putative disease resistance protein RGA4 isoform X1 [Prunus persica]
evm.TU.contig77.416	--	--	--	--	--	--	--	C2 domain	Protein SRC2 OS=Glycine max OX=3847 GN=SRC2 PE=2 SV=1	--	--	protein SRC2 [Prunus persica]
evm.TU.contig271.672	[D]	Cell cycle control, cell division, chromosome partitioning	Molecular Function: GTPase activity (GO:0003924);; Molecular Function: GTP binding (GO:0005525);; Cellular Component: cytoplasm (GO:0005737);; Cellular Component: chloroplast (GO:0009507);; Biological Process: chloroplast fission (GO:0010020);; Biological Process: organelle fission (GO:0048285);;	K03531|1.4e-265|pper:18770543|K03531 cell division protein FtsZ | (RefSeq) cell division protein FtsZ homolog 2-1, chloroplastic	--	--	--	Tubulin/FtsZ family, GTPase domain	Cell division protein FtsZ homolog 2-1, chloroplastic OS=Arabidopsis thaliana OX=3702 GN=FTSZ2-1 PE=1 SV=2	D	Cell cycle control, cell division, chromosome partitioning	cell division protein FtsZ homolog 2-1, chloroplastic [Prunus persica]
evm.TU.contig77.358	--	--	Cellular Component: signal peptidase complex (GO:0005787);; Biological Process: signal peptide processing (GO:0006465);; Molecular Function: peptidase activity (GO:0008233);; Cellular Component: integral component of membrane (GO:0016021);; Biological Process: protein targeting to ER (GO:0045047);;	K12948|1.8e-95|pper:18773367|K12948 signal peptidase complex subunit 3 [EC:3.4.-.-] | (RefSeq) signal peptidase complex subunit 3B	Protein export (ko03060)	[U]	Intracellular trafficking, secretion, and vesicular transport	Signal peptidase subunit	Signal peptidase complex subunit 3B OS=Arabidopsis thaliana OX=3702 GN=At5g27430 PE=2 SV=1	U	Intracellular trafficking, secretion, and vesicular transport	signal peptidase complex subunit 3B [Prunus persica]
evm.TU.contig278.604	[E]	Amino acid transport and metabolism	Cellular Component: cytoplasm (GO:0005737);; Molecular Function: carbon-sulfur lyase activity (GO:0016846);; Biological Process: transsulfuration (GO:0019346);; Molecular Function: pyridoxal phosphate binding (GO:0030170);;	K01761|3.0e-90|pper:18776049|K01761 methionine-gamma-lyase [EC:4.4.1.11] | (RefSeq) methionine gamma-lyase	Cysteine and methionine metabolism (ko00270);; Selenocompound metabolism (ko00450)	[E]	Amino acid transport and metabolism	Cys/Met metabolism PLP-dependent enzyme	Methionine gamma-lyase OS=Arabidopsis thaliana OX=3702 GN=MGL PE=1 SV=1	E	Amino acid transport and metabolism	methionine gamma-lyase [Prunus dulcis]
evm.TU.contig65.80	--	--	Molecular Function: DNA binding (GO:0003677);; Molecular Function: zinc ion binding (GO:0008270);;	--	--	[R]	General function prediction only	A20-like zinc finger	Zinc finger A20 and AN1 domain-containing stress-associated protein 8 OS=Oryza sativa subsp. indica OX=39946 GN=SAP8 PE=2 SV=2	S	Function unknown	zinc finger A20 and AN1 domain-containing stress-associated protein 8 [Prunus persica]
Prunus_persica_newGene_2303	--	--	Molecular Function: kinase activity (GO:0016301);;	--	--	--	--	--	--	--	--	receptor kinase 3 [Prunus dulcis]
evm.TU.contig281.300	[CR]	Energy production and conversion;; General function prediction only	Molecular Function: oxidoreductase activity (GO:0016491);;	K18980|5.2e-26|pmum:103330173|K18980 2-methylene-furan-3-one reductase [EC:1.3.1.105] | (RefSeq) 2-methylene-furan-3-one reductase-like	--	[CR]	Energy production and conversion;; General function prediction only	Alcohol dehydrogenase GroES-like domain	2-methylene-furan-3-one reductase OS=Fragaria ananassa OX=3747 GN=EO PE=1 SV=1	C	Energy production and conversion	hypothetical protein PRUPE_3G284500 [Prunus persica]
evm.TU.contig268.139	[I]	Lipid transport and metabolism	Molecular Function: monooxygenase activity (GO:0004497);; Molecular Function: iron ion binding (GO:0005506);; Biological Process: lipid biosynthetic process (GO:0008610);; Cellular Component: integral component of membrane (GO:0016021);;	K14424|3.2e-158|pmum:103321848|K14424 plant 4alpha-monomethylsterol monooxygenase [EC:1.14.18.11] | (RefSeq) methylsterol monooxygenase 2-2	Steroid biosynthesis (ko00100)	[I]	Lipid transport and metabolism	Fatty acid hydroxylase superfamily	Methylsterol monooxygenase 2-2 OS=Arabidopsis thaliana OX=3702 GN=SMO2-2 PE=2 SV=1	I	Lipid transport and metabolism	methylsterol monooxygenase 2-2 isoform X2 [Prunus persica]
evm.TU.contig281.93	[F]	Nucleotide transport and metabolism	Biological Process: deoxyribonucleotide biosynthetic process (GO:0009263);; Molecular Function: oxidoreductase activity (GO:0016491);;	K10808|5.7e-194|pper:18783959|K10808 ribonucleoside-diphosphate reductase subunit M2 [EC:1.17.4.1] | (RefSeq) ribonucleoside-diphosphate reductase small chain	Purine metabolism (ko00230);; Pyrimidine metabolism (ko00240);; Glutathione metabolism (ko00480)	[F]	Nucleotide transport and metabolism	Ribonucleotide reductase, small chain	Ribonucleoside-diphosphate reductase small chain OS=Nicotiana tabacum OX=4097 PE=2 SV=1	F	Nucleotide transport and metabolism	ribonucleoside-diphosphate reductase small chain [Prunus persica]
evm.TU.contig163.196	--	--	Cellular Component: integral component of membrane (GO:0016021);;	--	--	--	--	Cotton fibre expressed protein	--	S	Function unknown	unnamed protein product [Prunus armeniaca]
evm.TU.contig270.654	--	--	--	--	--	--	--	--	--	--	--	hypothetical protein PRUPE_2G263000 [Prunus persica]
evm.TU.contig273.302	--	--	Molecular Function: protein serine/threonine kinase activity (GO:0004674);; Molecular Function: ATP binding (GO:0005524);; Cellular Component: plasma membrane (GO:0005886);; Biological Process: protein phosphorylation (GO:0006468);;	--	--	--	--	D-mannose binding lectin	G-type lectin S-receptor-like serine/threonine-protein kinase At1g67520 OS=Arabidopsis thaliana OX=3702 GN=At1g67520 PE=2 SV=3	T	Signal transduction mechanisms	hypothetical protein PRUPE_4G135400 [Prunus persica]
evm.TU.contig276.246	--	--	--	--	--	--	--	Leucine rich repeat	--	S	Function unknown	unnamed protein product [Prunus armeniaca]
evm.TU.contig278.944	[L]	Replication, recombination and repair	Molecular Function: RNA binding (GO:0003723);; Molecular Function: RNA helicase activity (GO:0003724);; Molecular Function: ATP binding (GO:0005524);;	K12823|0.0e+00|pper:18777599|K12823 ATP-dependent RNA helicase DDX5/DBP2 [EC:3.6.4.13] | (RefSeq) DEAD-box ATP-dependent RNA helicase 20 isoform X2	Spliceosome (ko03040)	[A]	RNA processing and modification	DEAD/DEAH box helicase	DEAD-box ATP-dependent RNA helicase 30 OS=Arabidopsis thaliana OX=3702 GN=RH30 PE=1 SV=2	A	RNA processing and modification	DEAD-box ATP-dependent RNA helicase 20 isoform X2 [Prunus persica]
evm.TU.contig148.10	--	--	Biological Process: resolution of meiotic recombination intermediates (GO:0000712);; Biological Process: double-strand break repair via break-induced replication (GO:0000727);; Molecular Function: DNA binding (GO:0003677);; Cellular Component: nucleus (GO:0005634);; Biological Process: intra-S DNA damage checkpoint (GO:0031573);; Molecular Function: 3'-flap endonuclease activity (GO:0048257);; Ce…	K08991|0.0e+00|pper:18786649|K08991 crossover junction endonuclease MUS81 [EC:3.1.22.-] | (RefSeq) crossover junction endonuclease MUS81	Homologous recombination (ko03440)	[L]	Replication, recombination and repair	ERCC4 domain	Crossover junction endonuclease MUS81 OS=Arabidopsis thaliana OX=3702 GN=MUS81 PE=1 SV=1	L	Replication, recombination and repair	crossover junction endonuclease MUS81 [Prunus persica]
evm.TU.contig171.16	--	--	--	--	--	--	--	--	--	--	--	uncharacterized protein LOC18782611 [Prunus persica]
evm.TU.contig270.836	--	--	Molecular Function: UDP-glycosyltransferase activity (GO:0008194);; Cellular Component: intracellular membrane-bounded organelle (GO:0043231);; Molecular Function: quercetin 3-O-glucosyltransferase activity (GO:0080043);; Molecular Function: quercetin 7-O-glucosyltransferase activity (GO:0080044);;	K13493|2.0e-120|bna:106432180|K13493 cytokinin-N-glucosyltransferase [EC:2.4.1.-] | (RefSeq) UDP-glycosyltransferase 76C2	Zeatin biosynthesis (ko00908)	[GC]	Carbohydrate transport and metabolism;; Energy production and conversion	UDP-glucoronosyl and UDP-glucosyl transferase	UDP-glycosyltransferase 76F1 OS=Arabidopsis thaliana OX=3702 GN=UGT76F1 PE=2 SV=1	--	--	UDP-glycosyltransferase 76F1 [Prunus persica]
evm.TU.contig270.567	--	--	Cellular Component: extracellular region (GO:0005576);; Cellular Component: monolayer-surrounded lipid storage body (GO:0012511);; Cellular Component: integral component of membrane (GO:0016021);; Biological Process: lipid storage (GO:0019915);; Biological Process: sexual reproduction (GO:0019953);;	--	--	--	--	Oleosin	Oleosin 1 OS=Prunus dulcis OX=3755 GN=OLE1 PE=2 SV=1	S	Function unknown	oleosin 1 [Prunus persica]
evm.TU.contig272.702	[G]	Carbohydrate transport and metabolism	--	K14506|1.5e-21|nnu:109115461|K14506 jasmonic acid-amino synthetase [EC:6.3.2.52] | (RefSeq) uncharacterized LOC109115461	Plant hormone signal transduction (ko04075)	--	--	Protein of unknown function, DUF547	--	S	Function unknown	hypothetical protein PRUPE_1G441200 [Prunus persica]
evm.TU.contig77.708	--	--	Cellular Component: extracellular region (GO:0005576);; Cellular Component: cell wall (GO:0005618);; Biological Process: plant-type cell wall organization (GO:0009664);; Cellular Component: membrane (GO:0016020);;	K20628|4.5e-132|pmum:103343100|K20628 expansin | (RefSeq) expansin-A4-like	--	--	--	Expansin C-terminal domain	Expansin-A8 OS=Arabidopsis thaliana OX=3702 GN=EXPA8 PE=2 SV=1	S	Function unknown	expansin-A4 [Prunus persica]
evm.TU.contig271.1304	[IR]	Lipid transport and metabolism;; General function prediction only	Molecular Function: hydrolase activity, acting on ester bonds (GO:0016788);;	K00679|7.0e-39|cic:CICLE_v10027727mg|K00679 phospholipid:diacylglycerol acyltransferase [EC:2.3.1.158] | (RefSeq) hypothetical protein	Glycerolipid metabolism (ko00561)	--	--	GDSL-like Lipase/Acylhydrolase	GDSL esterase/lipase At2g23540 OS=Arabidopsis thaliana OX=3702 GN=At2g23540 PE=2 SV=1	L	Replication, recombination and repair	GDSL esterase/lipase At4g16230 [Prunus persica]
evm.TU.contig33.423	--	--	Molecular Function: molecular_function (GO:0003674);; Molecular Function: nucleic acid binding (GO:0003676);; Molecular Function: RNA binding (GO:0003723);; Molecular Function: catalytic activity (GO:0003824);; Molecular Function: nuclease activity (GO:0004518);; Molecular Function: endonuclease activity (GO:0004519);; Molecular Function: binding (GO:0005488);; Cellular Component: cellular_compon…	--	--	--	--	PPR repeat family	--	S	Function unknown	hypothetical protein PRUPE_1G569400 [Prunus persica]
Prunus_persica_newGene_1501	--	--	Molecular Function: nucleic acid binding (GO:0003676);; Biological Process: DNA integration (GO:0015074);;	K12349|1.0e-64|ccaj:109806181|K12349 neutral ceramidase [EC:3.5.1.23] | (RefSeq) neutral ceramidase-like	Sphingolipid metabolism (ko00600)	[R]	General function prediction only	Integrase zinc binding domain	--	H	Coenzyme transport and metabolism	transposable element gene, partial [Prunus dulcis]
evm.TU.contig77.677	[R]	General function prediction only	--	--	--	--	--	--	--	--	--	uncharacterized protein LOC18772892 [Prunus persica]
evm.TU.contig273.282	--	--	Molecular Function: enzyme inhibitor activity (GO:0004857);; Biological Process: negative regulation of catalytic activity (GO:0043086);;	--	--	--	--	--	--	--	--	hypothetical protein PRUPE_4G137400 [Prunus persica]
evm.TU.contig281.884	--	--	Molecular Function: Rab geranylgeranyltransferase activity (GO:0004663);; Cellular Component: Rab-protein geranylgeranyltransferase complex (GO:0005968);; Biological Process: protein prenylation (GO:0018342);; Biological Process: protein geranylgeranylation (GO:0018344);; Molecular Function: metal ion binding (GO:0046872);;	K05956|7.1e-101|pper:18782319|K05956 geranylgeranyl transferase type-2 subunit beta [EC:2.5.1.60] | (RefSeq) geranylgeranyl transferase type-2 subunit beta 1	--	[O]	Posttranslational modification, protein turnover, chaperones	Prenyltransferase and squalene oxidase repeat	Geranylgeranyl transferase type-2 subunit beta 1 OS=Arabidopsis thaliana OX=3702 GN=RGTB1 PE=1 SV=1	O	Posttranslational modification, protein turnover, chaperones	geranylgeranyl transferase type-2 subunit beta 1 [Prunus persica]
evm.TU.contig279.8	--	--	Cellular Component: endoplasmic reticulum (GO:0005783);; Cellular Component: Golgi apparatus (GO:0005794);; Biological Process: pollen exine formation (GO:0010584);; Cellular Component: integral component of membrane (GO:0016021);;	--	--	--	--	--	--	--	--	unnamed protein product [Prunus armeniaca]
evm.TU.contig38.531	--	--	Cellular Component: nucleus (GO:0005634);; Cellular Component: cytoplasm (GO:0005737);; Biological Process: proteasome-mediated ubiquitin-dependent protein catabolic process (GO:0043161);;	K23338|4.8e-129|pper:18779292|K23338 glucose-induced degradation protein 8 | (RefSeq) glucose-induced degradation protein 8 homolog isoform X1	--	[Z]	Cytoskeleton	CTLH/CRA C-terminal to LisH motif domain	Protein GID8 homolog OS=Arabidopsis thaliana OX=3702 GN=GID8 PE=1 SV=1	Z	Cytoskeleton	glucose-induced degradation protein 8 homolog isoform X1 [Prunus persica]
evm.TU.contig230.147	[S]	Function unknown	Cellular Component: integral component of membrane (GO:0016021);;	K14638|5.3e-30|mng:MNEG_6196|K14638 solute carrier family 15 (peptide/histidine transporter), member 3/4 | (RefSeq) Peptide transporter PTR2	--	[S]	Function unknown	SNARE associated Golgi protein	--	S	Function unknown	uncharacterized protein LOC18767390 [Prunus persica]
evm.TU.contig278.1558	--	--	Molecular Function: metal ion binding (GO:0046872);;	K02350|9.1e-51|hbr:110659985|K02350 DNA polymerase zeta [EC:2.7.7.7] | (RefSeq) DNA polymerase zeta catalytic subunit-like	--	[R]	General function prediction only	Zn-finger in Ran binding protein and others	--	S	Function unknown	zinc finger protein VAR3, chloroplastic [Prunus persica]
evm.TU.contig276.258	--	--	Molecular Function: transferase activity, transferring acyl groups other than amino-acyl groups (GO:0016747);;	K13065|2.6e-10|dosa:Os06t0184900-01|K13065 shikimate O-hydroxycinnamoyltransferase [EC:2.3.1.133] | (RefSeq) Os06g0184900; Transferase family protein.	Phenylpropanoid biosynthesis (ko00940);; Flavonoid biosynthesis (ko00941);; Stilbenoid, diarylheptanoid and gingerol biosynthesis (ko00945)	--	--	Transferase family	Acyl transferase 9 OS=Oryza sativa subsp. japonica OX=39947 GN=AT9 PE=2 SV=1	S	Function unknown	shikimate O-hydroxycinnamoyltransferase [Prunus persica]
evm.TU.contig271.1286	[P]	Inorganic ion transport and metabolism	Cellular Component: integral component of plasma membrane (GO:0005887);; Molecular Function: ammonium transmembrane transporter activity (GO:0008519);; Biological Process: nitrogen utilization (GO:0019740);;	K03320|1.7e-279|pper:18769306|K03320 ammonium transporter, Amt family | (RefSeq) ammonium transporter 3 member 1	--	[P]	Inorganic ion transport and metabolism	Ammonium Transporter Family	Ammonium transporter 2 member 3 OS=Medicago truncatula OX=3880 GN=AMT2-3 PE=2 SV=2	P	Inorganic ion transport and metabolism	ammonium transporter 3 member 1 [Prunus persica]
evm.TU.contig284.539	--	--	Molecular Function: transcription factor activity, sequence-specific DNA binding (GO:0003700);; Cellular Component: nucleus (GO:0005634);; Biological Process: regulation of transcription, DNA-templated (GO:0006355);; Molecular Function: sequence-specific DNA binding (GO:0043565);;	K14494|1.0e-49|ppp:112296036|K14494 DELLA protein | (RefSeq) DELLA protein GAI-like	Plant hormone signal transduction (ko04075)	--	--	GRAS domain family	Scarecrow-like protein 9 OS=Arabidopsis thaliana OX=3702 GN=SCL9 PE=2 SV=1	K	Transcription	scarecrow-like protein 9 [Prunus persica]
evm.TU.contig57.23	--	--	Molecular Function: DNA binding (GO:0003677);; Cellular Component: nucleus (GO:0005634);; Biological Process: positive regulation of transcription, DNA-templated (GO:0045893);;	K04374|3.9e-11|mus:103997104|K04374 cyclic AMP-dependent transcription factor ATF-4 | (RefSeq) basic leucine zipper 61-like	Protein processing in endoplasmic reticulum (ko04141)	--	--	--	Basic leucine zipper 6 OS=Oryza sativa subsp. japonica OX=39947 GN=BZIP06 PE=2 SV=1	S	Function unknown	basic leucine zipper 6 [Prunus persica]
evm.TU.contig274.480	--	--	--	--	--	--	--	--	--	--	--	uncharacterized protein LOC117628641 [Prunus dulcis]
evm.TU.contig268.182	--	--	Molecular Function: transcription factor activity, sequence-specific DNA binding (GO:0003700);; Cellular Component: nucleus (GO:0005634);; Biological Process: regulation of transcription, DNA-templated (GO:0006355);; Molecular Function: sequence-specific DNA binding (GO:0043565);;	K14494|7.7e-52|adu:107481054|K14494 DELLA protein | (RefSeq) DELLA protein GAI	Plant hormone signal transduction (ko04075)	--	--	GRAS domain family	Scarecrow-like protein 14 OS=Arabidopsis thaliana OX=3702 GN=SCL14 PE=1 SV=2	K	Transcription	scarecrow-like protein 30 [Prunus persica]
evm.TU.contig33.76	--	--	Molecular Function: microtubule motor activity (GO:0003777);; Biological Process: microtubule-based movement (GO:0007018);;	--	--	[Z]	Cytoskeleton	--	Kinesin-like protein KIN-4C OS=Arabidopsis thaliana OX=3702 GN=KIN4C PE=2 SV=2	Z	Cytoskeleton	kinesin-like protein KIN-4C [Prunus persica]
evm.TU.contig300.104	--	--	--	--	--	--	--	Protein of unknown function (DUF295)	--	S	Function unknown	hypothetical protein PRUPE_8G073600 [Prunus persica]
evm.TU.contig280.275	--	--	Biological Process: regulation of mitochondrial RNA catabolic process (GO:0000960);; Biological Process: positive regulation of mitochondrial RNA catabolic process (GO:0000962);; Molecular Function: molecular_function (GO:0003674);; Molecular Function: nucleic acid binding (GO:0003676);; Molecular Function: RNA binding (GO:0003723);; Molecular Function: catalytic activity (GO:0003824);; Molecular…	--	--	[R]	General function prediction only	PPR repeat family	Pentatricopeptide repeat-containing protein At4g32430, mitochondrial OS=Arabidopsis thaliana OX=3702 GN=PCMP-E40 PE=2 SV=1	S	Function unknown	pentatricopeptide repeat-containing protein At4g32430, mitochondrial-like [Prunus persica]
evm.TU.contig12.22	[K]	Transcription	Molecular Function: DNA binding (GO:0003677);; Biological Process: DNA-templated transcription, initiation (GO:0006352);;	K03120|2.1e-109|pavi:110759006|K03120 transcription initiation factor TFIID TATA-box-binding protein | (RefSeq) TATA-box-binding protein	Basal transcription factors (ko03022)	[K]	Transcription	Transcription factor TFIID (or TATA-binding protein, TBP)	TATA-box-binding protein OS=Solanum tuberosum OX=4113 GN=TBP PE=2 SV=1	K	Transcription	TATA-box-binding protein [Prunus yedoensis var. nudiflora]
evm.TU.contig196.4	--	--	Molecular Function: acyl-CoA hydrolase activity (GO:0047617);;	K17362|8.5e-91|pper:18786913|K17362 acyl-coenzyme A thioesterase 13 [EC:3.1.2.-] | (RefSeq) uncharacterized protein LOC18786913	--	[R]	General function prediction only	Thioesterase superfamily	--	Q	Secondary metabolites biosynthesis, transport and catabolism	uncharacterized protein LOC18786913 [Prunus persica]
evm.TU.contig115.32	--	--	--	--	--	--	--	--	--	--	--	hypothetical protein PRUPE_4G266700 [Prunus persica]
evm.TU.contig300.71	--	--	Cellular Component: transcription factor TFIIIC complex (GO:0000127);; Biological Process: transcription from RNA polymerase III promoter (GO:0006383);;	K15201|0.0e+00|pper:18768563|K15201 general transcription factor 3C polypeptide 3 (transcription factor C subunit 4) | (RefSeq) general transcription factor 3C polypeptide 3	--	[K]	Transcription	Tetratricopeptide repeat	--	K	Transcription	general transcription factor 3C polypeptide 3 [Prunus persica]
evm.TU.contig270.781	--	--	Biological Process: ribosomal large subunit export from nucleus (GO:0000055);; Biological Process: ribosomal small subunit export from nucleus (GO:0000056);; Molecular Function: structural constituent of nuclear pore (GO:0017056);;	K14318|0.0e+00|pper:18786936|K14318 nuclear pore complex protein Nup88 | (RefSeq) nuclear pore complex protein NUP88	RNA transport (ko03013)	[YU]	Nuclear structure;; Intracellular trafficking, secretion, and vesicular transport	Nuclear pore component	Nuclear pore complex protein NUP88 OS=Arabidopsis thaliana OX=3702 GN=NUP88 PE=1 SV=1	--	--	nuclear pore complex protein NUP88 [Prunus persica]
evm.TU.contig285.45	--	--	Molecular Function: calcium ion binding (GO:0005509);;	K16465|3.7e-06|smo:SELMODRAFT_106606|K16465 centrin-1 | (RefSeq) hypothetical protein	--	--	--	EF-hand domain pair	--	T	Signal transduction mechanisms	DNA topoisomerase 1 isoform X1 [Prunus persica]
Prunus_persica_newGene_3823	[R]	General function prediction only	Molecular Function: ADP binding (GO:0043531);;	K12818|6.4e-168|mtr:MTR_0267s0070|K12818 ATP-dependent RNA helicase DHX8/PRP22 [EC:3.6.4.13] | (RefSeq) NB-ARC domain disease resistance protein, putative	Spliceosome (ko03040)	[T]	Signal transduction mechanisms	NB-ARC domain	Putative disease resistance RPP13-like protein 1 OS=Arabidopsis thaliana OX=3702 GN=RPPL1 PE=3 SV=1	T	Signal transduction mechanisms	putative disease resistance RPP13-like protein 1 [Prunus persica]
evm.TU.contig294.10	--	--	Molecular Function: zinc ion binding (GO:0008270);;	K01227|3.8e-06|pop:7464621|K01227 mannosyl-glycoprotein endo-beta-N-acetylglucosaminidase [EC:3.2.1.96] | (RefSeq) cytosolic endo-beta-N-acetylglucosaminidase 1 isoform X1	Other glycan degradation (ko00511)	--	--	GRF zinc finger	--	S	Function unknown	PREDICTED: uncharacterized protein LOC103327016 [Prunus mume]
evm.TU.contig12.82	--	--	Biological Process: RNA modification (GO:0009451);; Cellular Component: intracellular membrane-bounded organelle (GO:0043231);;	K03798|1.0e-30|pda:103716421|K03798 cell division protease FtsH [EC:3.4.24.-] | (RefSeq) ATP-dependent zinc metalloprotease FTSH 6, chloroplastic-like	--	[R]	General function prediction only	PPR repeat family	Pentatricopeptide repeat-containing protein At3g22690 OS=Arabidopsis thaliana OX=3702 GN=PCMP-H56 PE=3 SV=1	S	Function unknown	pentatricopeptide repeat-containing protein At5g66520 [Prunus persica]
evm.TU.contig281.463	--	--	--	--	--	--	--	--	--	--	--	hypothetical protein GH714_038285 [Hevea brasiliensis]
evm.TU.contig284.449	[M]	Cell wall/membrane/envelope biogenesis	Cellular Component: endosome (GO:0005768);; Cellular Component: trans-Golgi network (GO:0005802);; Cellular Component: integral component of membrane (GO:0016021);; Biological Process: D-xylose metabolic process (GO:0042732);; Molecular Function: UDP-glucuronate decarboxylase activity (GO:0048040);;	K08678|2.9e-128|pavi:110745146|K08678 UDP-glucuronate decarboxylase [EC:4.1.1.35] | (RefSeq) UDP-glucuronic acid decarboxylase 1	Amino sugar and nucleotide sugar metabolism (ko00520)	[GM]	Carbohydrate transport and metabolism;; Cell wall/membrane/envelope biogenesis	GDP-mannose 4,6 dehydratase	UDP-glucuronic acid decarboxylase 1 OS=Arabidopsis thaliana OX=3702 GN=UXS1 PE=1 SV=1	--	--	unnamed protein product [Prunus armeniaca]
evm.TU.contig272.502	--	--	--	--	--	--	--	--	--	--	--	hypothetical protein PRUPE_1G464200 [Prunus persica]
Prunus_persica_newGene_3976	--	--	Molecular Function: helicase activity (GO:0004386);;	K15255|2.6e-44|sita:101786894|K15255 ATP-dependent DNA helicase PIF1 [EC:3.6.4.12] | (RefSeq) uncharacterized protein LOC101786894	--	[D]	Cell cycle control, cell division, chromosome partitioning	Helitron helicase-like domain at N-terminus	--	D	Cell cycle control, cell division, chromosome partitioning	uncharacterized protein LOC108170966 [Malus domestica]
evm.TU.contig185.217	--	--	--	--	--	--	--	--	Cold-regulated protein 27 OS=Arabidopsis thaliana OX=3702 GN=COR27 PE=1 SV=1	--	--	PREDICTED: Cold regulated gene 27 [Prunus dulcis]
Prunus_persica_newGene_80	--	--	--	--	--	--	--	--	--	--	--	Hypothetical predicted protein [Prunus dulcis]
evm.TU.contig280.326	[P]	Inorganic ion transport and metabolism	Cellular Component: plasma membrane (GO:0005886);; Molecular Function: sodium:proton antiporter activity (GO:0015385);; Molecular Function: potassium:proton antiporter activity (GO:0015386);; Cellular Component: integral component of membrane (GO:0016021);; Biological Process: regulation of intracellular pH (GO:0051453);; Biological Process: potassium ion transmembrane transport (GO:0071805);; Bi…	K14724|2.0e-255|mdm:103449111|K14724 solute carrier family 9 (sodium/hydrogen exchanger), member 8 | (RefSeq) sodium/hydrogen exchanger 2-like	--	[P]	Inorganic ion transport and metabolism	Sodium/hydrogen exchanger family	Sodium/hydrogen exchanger 2 OS=Arabidopsis thaliana OX=3702 GN=NHX2 PE=2 SV=2	P	Inorganic ion transport and metabolism	sodium/hydrogen exchanger 2 [Prunus persica]
evm.TU.contig278.1100	--	--	Cellular Component: cell wall (GO:0005618);; Molecular Function: manganese ion binding (GO:0030145);; Molecular Function: nutrient reservoir activity (GO:0045735);; Cellular Component: apoplast (GO:0048046);;	--	--	--	--	Cupin	Germin-like protein subfamily T member 2 OS=Arabidopsis thaliana OX=3702 GN=At1g18980 PE=2 SV=1	S	Function unknown	germin-like protein subfamily T member 2 [Prunus persica]
evm.TU.contig57.25	[Q]	Secondary metabolites biosynthesis, transport and catabolism	Molecular Function: urate oxidase activity (GO:0004846);; Cellular Component: peroxisome (GO:0005777);; Biological Process: purine nucleobase metabolic process (GO:0006144);; Biological Process: urate catabolic process (GO:0019628);;	K00365|8.5e-121|pper:18778286|K00365 urate oxidase [EC:1.7.3.3] | (RefSeq) uricase-2	Purine metabolism (ko00230);; Caffeine metabolism (ko00232)	[Q]	Secondary metabolites biosynthesis, transport and catabolism	Uricase	Uricase-2 isozyme 2 OS=Canavalia lineata OX=28957 PE=2 SV=1	Q	Secondary metabolites biosynthesis, transport and catabolism	uricase-2 [Prunus persica]
evm.TU.contig270.776	--	--	Cellular Component: nucleus (GO:0005634);; Biological Process: entrainment of circadian clock (GO:0009649);; Biological Process: positive regulation of circadian rhythm (GO:0042753);;	--	--	--	--	Early Flowering 4 domain	Protein EARLY FLOWERING 4 OS=Arabidopsis thaliana OX=3702 GN=ELF4 PE=1 SV=1	S	Function unknown	protein EARLY FLOWERING 4 [Prunus persica]
Prunus_persica_newGene_3835	--	--	Biological Process: signal transduction (GO:0007165);; Molecular Function: ADP binding (GO:0043531);;	K00695|8.6e-16|mtr:MTR_6g478030|K00695 sucrose synthase [EC:2.4.1.13] | (RefSeq) sucrose synthase	Starch and sucrose metabolism (ko00500)	--	--	--	TMV resistance protein N OS=Nicotiana glutinosa OX=35889 GN=N PE=1 SV=1	T	Signal transduction mechanisms	PREDICTED: TMV resistance, partial [Prunus dulcis]
Prunus_persica_newGene_828	--	--	Biological Process: defense response (GO:0006952);; Molecular Function: ADP binding (GO:0043531);;	K12818|1.1e-52|mtr:MTR_0267s0070|K12818 ATP-dependent RNA helicase DHX8/PRP22 [EC:3.6.4.13] | (RefSeq) NB-ARC domain disease resistance protein, putative	Spliceosome (ko03040)	[T]	Signal transduction mechanisms	Leucine rich repeat	Putative disease resistance RPP13-like protein 1 OS=Arabidopsis thaliana OX=3702 GN=RPPL1 PE=3 SV=1	T	Signal transduction mechanisms	putative disease resistance protein RGA3 [Prunus persica]
evm.TU.contig102.54	[C]	Energy production and conversion	Cellular Component: plasma membrane (GO:0005886);; Cellular Component: integral component of membrane (GO:0016021);; Biological Process: oxidation-reduction process (GO:0055114);;	K03878|4.5e-59|nau:109239076|K03878 NADH-ubiquinone oxidoreductase chain 1 [EC:7.1.1.2] | (RefSeq) uncharacterized protein LOC109239076	Oxidative phosphorylation (ko00190)	[C]	Energy production and conversion	NADH dehydrogenase	NADH-ubiquinone oxidoreductase chain 1 OS=Citrullus lanatus OX=3654 GN=ND1 PE=2 SV=1	C	Energy production and conversion	unnamed protein product [Prunus armeniaca]
evm.TU.contig183.94	--	--	Molecular Function: protein binding (GO:0005515);;	K10268|5.8e-61|pper:109946239|K10268 F-box and leucine-rich repeat protein 2/20 | (RefSeq) F-box/LRR-repeat protein 12	--	[R]	General function prediction only	Leucine Rich repeat	F-box/LRR-repeat protein 12 OS=Arabidopsis thaliana OX=3702 GN=FBL12 PE=2 SV=1	S	Function unknown	unnamed protein product [Prunus armeniaca]
evm.TU.contig185.153	--	--	Molecular Function: molecular_function (GO:0003674);; Molecular Function: nucleic acid binding (GO:0003676);; Molecular Function: RNA binding (GO:0003723);; Molecular Function: catalytic activity (GO:0003824);; Molecular Function: nuclease activity (GO:0004518);; Molecular Function: endonuclease activity (GO:0004519);; Molecular Function: binding (GO:0005488);; Cellular Component: cellular_compon…	--	--	[J]	Translation, ribosomal structure and biogenesis	PPR repeat family	--	A	RNA processing and modification	unnamed protein product [Prunus armeniaca]
evm.TU.contig272.1233	[QV]	Secondary metabolites biosynthesis, transport and catabolism;; Defense mechanisms	Molecular Function: monooxygenase activity (GO:0004497);; Molecular Function: iron ion binding (GO:0005506);; Molecular Function: oxidoreductase activity, acting on paired donors, with incorporation or reduction of molecular oxygen (GO:0016705);; Molecular Function: heme binding (GO:0020037);;	K15639|1.8e-112|hbr:110636044|K15639 PHYB activation tagged suppressor 1 [EC:1.14.-.-] | (RefSeq) cytochrome P450 734A1-like	Brassinosteroid biosynthesis (ko00905)	[QI]	Secondary metabolites biosynthesis, transport and catabolism;; Lipid transport and metabolism	Cytochrome P450	Cytochrome P450 734A1 OS=Arabidopsis thaliana OX=3702 GN=CYP734A1 PE=2 SV=1	--	--	hypothetical protein PRUPE_1G381900 [Prunus persica]
evm.TU.contig154.4	--	--	Molecular Function: transcription regulatory region sequence-specific DNA binding (GO:0000976);; Molecular Function: RNA polymerase II regulatory region sequence-specific DNA binding (GO:0000977);; Molecular Function: RNA polymerase II transcription factor activity, sequence-specific DNA binding (GO:0000981);; Cellular Component: nucleus (GO:0005634);; Molecular Function: transcription factor bin…	--	--	[K]	Transcription	SRF-type transcription factor (DNA-binding and dimerisation domain)	Agamous-like MADS-box protein AGL82 OS=Arabidopsis thaliana OX=3702 GN=AGL82 PE=1 SV=1	K	Transcription	agamous-like MADS-box protein AGL82 [Prunus persica]
evm.TU.contig77.779	--	--	Cellular Component: endosome (GO:0005768);; Biological Process: intercellular transport (GO:0010496);;	K13141|0.0e+00|pper:18774392|K13141 integrator complex subunit 4 | (RefSeq) protein SIEL	--	[S]	Function unknown	HEAT repeat	Protein SIEL OS=Arabidopsis thaliana OX=3702 GN=SIEL PE=1 SV=1	L	Replication, recombination and repair	protein SIEL [Prunus persica]
evm.TU.contig63.4	--	--	Cellular Component: plant-type vacuole (GO:0000325);; Molecular Function: ATP binding (GO:0005524);; Cellular Component: vacuolar membrane (GO:0005774);; Cellular Component: membrane (GO:0016020);; Cellular Component: integral component of membrane (GO:0016021);; Molecular Function: ATPase activity (GO:0016887);; Molecular Function: ATPase activity, coupled to transmembrane movement of substances…	K05665|2.5e-09|cqi:110721599|K05665 ATP-binding cassette, subfamily C (CFTR/MRP), member 1 [EC:7.6.2.3] | (RefSeq) putative ABC transporter C family member 15	ABC transporters (ko02010)	[Q]	Secondary metabolites biosynthesis, transport and catabolism	--	Putative ABC transporter C family member 15 OS=Arabidopsis thaliana OX=3702 GN=ABCC15 PE=5 SV=2	Q	Secondary metabolites biosynthesis, transport and catabolism	putative ABC transporter C family member 15 [Prunus persica]
evm.TU.contig272.203	--	--	--	--	--	--	--	Histone chaperone domain CHZ	--	S	Function unknown	glutamic acid-rich protein [Prunus persica]
evm.TU.contig272.2006	[QV]	Secondary metabolites biosynthesis, transport and catabolism;; Defense mechanisms	Molecular Function: monooxygenase activity (GO:0004497);; Molecular Function: iron ion binding (GO:0005506);; Molecular Function: oxidoreductase activity, acting on paired donors, with incorporation or reduction of molecular oxygen (GO:0016705);; Molecular Function: heme binding (GO:0020037);;	K15639|3.2e-69|pavi:110765579|K15639 PHYB activation tagged suppressor 1 [EC:1.14.-.-] | (RefSeq) cytochrome P450 CYP749A22-like	Brassinosteroid biosynthesis (ko00905)	[QI]	Secondary metabolites biosynthesis, transport and catabolism;; Lipid transport and metabolism	Cytochrome P450	Cytochrome P450 CYP749A22 OS=Panax ginseng OX=4054 PE=2 SV=1	Q	Secondary metabolites biosynthesis, transport and catabolism	cytochrome P450 CYP749A22 [Prunus yedoensis var. nudiflora]
evm.TU.contig228.25	--	--	--	--	--	--	--	--	--	--	--	unnamed protein product [Prunus armeniaca]
evm.TU.contig185.434	[T]	Signal transduction mechanisms	Molecular Function: protein kinase activity (GO:0004672);; Molecular Function: ATP binding (GO:0005524);;	K23544|7.2e-37|brp:103842861|K23544 serine incorporator 1/3 | (RefSeq) serine incorporator 3	--	[T]	Signal transduction mechanisms	Protein tyrosine and serine/threonine kinase	Non-functional pseudokinase ZED1 OS=Arabidopsis thaliana OX=3702 GN=ZED1 PE=1 SV=1	T	Signal transduction mechanisms	non-functional pseudokinase ZED1 isoform X1 [Prunus yedoensis var. nudiflora]
evm.TU.contig177.83	--	--	Molecular Function: chromatin binding (GO:0003682);; Cellular Component: nucleus (GO:0005634);; Biological Process: abscisic acid-activated signaling pathway (GO:0009738);; Biological Process: blue light signaling pathway (GO:0009785);; Biological Process: somatic embryogenesis (GO:0010262);; Biological Process: regulation of gene expression, epigenetic (GO:0040029);; Biological Process: positive…	K08065|2.6e-119|pper:18781281|K08065 nuclear transcription Y subunit beta | (RefSeq) nuclear transcription factor Y subunit B-9	--	[K]	Transcription	Histone-like transcription factor (CBF/NF-Y) and archaeal histone	Nuclear transcription factor Y subunit B-9 OS=Arabidopsis thaliana OX=3702 GN=NFYB9 PE=1 SV=2	B	Chromatin structure and dynamics	hypothetical protein PRUPE_4G243500 [Prunus persica]
evm.TU.contig275.110	--	--	Molecular Function: helicase activity (GO:0004386);;	--	--	--	--	--	--	--	--	unnamed protein product [Prunus armeniaca]
evm.TU.contig156.60	--	--	Cellular Component: integral component of membrane (GO:0016021);;	K23870|2.7e-25|sita:101752622|K23870 putative pectin methyltransferase [EC:2.1.1.-] | (RefSeq) probable pectin methyltransferase QUA2	--	[S]	Function unknown	--	5'-adenylylsulfate reductase-like 5 OS=Arabidopsis thaliana OX=3702 GN=APRL5 PE=2 SV=1	S	Function unknown	5'-adenylylsulfate reductase-like 5 [Prunus persica]
evm.TU.contig274.405	--	--	Molecular Function: catalytic activity (GO:0003824);;	K15631|1.0e-18|ppp:112289964|K15631 molybdenum cofactor sulfurtransferase [EC:2.8.1.9] | (RefSeq) molybdenum cofactor sulfurase-like	Folate biosynthesis (ko00790)	--	--	--	--	H	Coenzyme transport and metabolism	uncharacterized protein LOC18776592 [Prunus persica]
evm.TU.contig58.117	--	--	Molecular Function: molecular_function (GO:0003674);; Molecular Function: binding (GO:0005488);; Molecular Function: protein binding (GO:0005515);; Molecular Function: histone binding (GO:0042393);; Molecular Function: lysine-acetylated histone binding (GO:0070577);; Molecular Function: modification-dependent protein binding (GO:0140030);; Molecular Function: acetylation-dependent protein binding…	K22184|0.0e+00|pper:18779531|K22184 bromodomain-containing protein 9 | (RefSeq) uncharacterized protein LOC18779531	--	--	--	Bromodomain	--	S	Function unknown	uncharacterized protein LOC18779531 [Prunus persica]
evm.TU.contig285.328	--	--	Cellular Component: integral component of membrane (GO:0016021);;	--	--	--	--	--	--	--	--	Hypothetical predicted protein [Prunus dulcis]
Prunus_persica_newGene_395	--	--	Molecular Function: hydrolase activity (GO:0016787);;	--	--	--	--	--	--	--	--	Haloacid dehalogenase-like hydrolase superfamily protein [Prunus dulcis]
evm.TU.contig277.525	[Q]	Secondary metabolites biosynthesis, transport and catabolism	Molecular Function: metal ion binding (GO:0046872);; Molecular Function: dioxygenase activity (GO:0051213);;	K24028|6.2e-207|pper:18785681|K24028 salicylic acid 3-hydroxylase [EC:1.14.11.-] | (RefSeq) protein DMR6-LIKE OXYGENASE 2	--	[QR]	Secondary metabolites biosynthesis, transport and catabolism;; General function prediction only	2OG-Fe(II) oxygenase superfamily	Protein DMR6-LIKE OXYGENASE 2 OS=Arabidopsis thaliana OX=3702 GN=DLO2 PE=2 SV=1	Q	Secondary metabolites biosynthesis, transport and catabolism	protein DMR6-LIKE OXYGENASE 2 [Prunus persica]
evm.TU.contig286.370	[O]	Posttranslational modification, protein turnover, chaperones	Molecular Function: ATP-dependent peptidase activity (GO:0004176);; Molecular Function: metalloendopeptidase activity (GO:0004222);; Molecular Function: ATP binding (GO:0005524);; Cellular Component: mitochondrion (GO:0005739);; Biological Process: proteolysis (GO:0006508);;	K03798|5.5e-90|ccp:CHC_T00009248001|K03798 cell division protease FtsH [EC:3.4.24.-] | (RefSeq) cell division protein FtsH	--	[O]	Posttranslational modification, protein turnover, chaperones	ATPase family associated with various cellular activities (AAA)	Probable inactive ATP-dependent zinc metalloprotease FTSHI 2, chloroplastic OS=Arabidopsis thaliana OX=3702 GN=FTSHI2 PE=1 SV=1	O	Posttranslational modification, protein turnover, chaperones	probable inactive ATP-dependent zinc metalloprotease FTSHI 2, chloroplastic [Prunus persica]
evm.TU.contig65.88	[N]	Cell motility	Cellular Component: Golgi apparatus (GO:0005794);; Cellular Component: trans-Golgi network (GO:0005802);; Cellular Component: plasma membrane (GO:0005886);; Biological Process: plant-type primary cell wall biogenesis (GO:0009833);; Cellular Component: integral component of membrane (GO:0016021);; Molecular Function: cellulose synthase activity (GO:0016759);; Molecular Function: cellulose synthase…	K10999|9.1e-276|pper:18785035|K10999 cellulose synthase A [EC:2.4.1.12] | (RefSeq) cellulose synthase A catalytic subunit 3 [UDP-forming]	--	--	--	Cellulose synthase	Cellulose synthase A catalytic subunit 3 [UDP-forming] OS=Arabidopsis thaliana OX=3702 GN=CESA3 PE=1 SV=2	G	Carbohydrate transport and metabolism	cellulose synthase A catalytic subunit 3 [UDP-forming]-like [Prunus persica]
Prunus_persica_newGene_1212	--	--	--	--	--	--	--	--	--	--	--	folate transporter 1 [Prunus dulcis]
evm.TU.contig279.1056	--	--	--	--	--	--	--	--	--	--	--	hypothetical protein PRUPE_1G118200 [Prunus persica]
evm.TU.contig56.6	--	--	--	--	--	--	--	--	--	--	--	uncharacterized protein LOC110756577 [Prunus avium]
evm.TU.contig155.37	--	--	Molecular Function: structural constituent of ribosome (GO:0003735);; Cellular Component: ribosome (GO:0005840);; Biological Process: translation (GO:0006412);;	K02906|1.4e-15|pavi:110756048|K02906 large subunit ribosomal protein L3 | (RefSeq) 50S ribosomal protein L3, chloroplastic-like	Ribosome (ko03010)	[J]	Translation, ribosomal structure and biogenesis	--	50S ribosomal protein L3, chloroplastic (Fragment) OS=Nicotiana tabacum OX=4097 GN=RPL3 PE=2 SV=1	J	Translation, ribosomal structure and biogenesis	PREDICTED: 50S ribosomal [Prunus dulcis]
evm.TU.contig300.21	--	--	--	--	--	--	--	--	--	S	Function unknown	classical arabinogalactan protein 1 [Prunus persica]
evm.TU.contig279.292	--	--	Molecular Function: ATP binding (GO:0005524);; Cellular Component: integral component of membrane (GO:0016021);; Molecular Function: kinase activity (GO:0016301);;	--	--	--	--	Zeta toxin	Calmodulin calcium-dependent NAD kinase OS=Arabidopsis thaliana OX=3702 GN=NADKC PE=1 SV=1	S	Function unknown	uncharacterized protein LOC18791951 [Prunus persica]
evm.TU.contig284.302	[C]	Energy production and conversion	Molecular Function: acylphosphatase activity (GO:0003998);;	K01512|3.4e-115|pper:18772265|K01512 acylphosphatase [EC:3.6.1.7] | (RefSeq) uncharacterized protein LOC18772265	Pyruvate metabolism (ko00620)	[C]	Energy production and conversion	Acylphosphatase	--	C	Energy production and conversion	uncharacterized protein LOC18772265 [Prunus persica]
evm.TU.contig276.299	--	--	Molecular Function: protein binding (GO:0005515);;	--	--	--	--	F-box-like	--	S	Function unknown	uncharacterized protein LOC18783664 isoform X2 [Prunus persica]
evm.TU.contig278.190	[R]	General function prediction only	Biological Process: protein polyubiquitination (GO:0000209);; Molecular Function: molecular_function (GO:0003674);; Molecular Function: catalytic activity (GO:0003824);; Molecular Function: ubiquitin-protein transferase activity (GO:0004842);; Biological Process: cellular protein modification process (GO:0006464);; Biological Process: proteolysis (GO:0006508);; Biological Process: ubiquitin-depen…	K11982|6.4e-179|pmum:103337325|K11982 E3 ubiquitin-protein ligase RNF115/126 [EC:2.3.2.27] | (RefSeq) uncharacterized protein LOC103337325	--	[P]	Inorganic ion transport and metabolism	Sodium Bile acid symporter family	Probable sodium/metabolite cotransporter BASS6, chloroplastic OS=Arabidopsis thaliana OX=3702 GN=BASS6 PE=2 SV=1	O	Posttranslational modification, protein turnover, chaperones	uncharacterized protein LOC18775892 [Prunus persica]
evm.TU.contig271.1162	[G]	Carbohydrate transport and metabolism	Molecular Function: beta-galactosidase activity (GO:0004565);; Cellular Component: cell wall (GO:0005618);; Cellular Component: vacuole (GO:0005773);; Biological Process: carbohydrate metabolic process (GO:0005975);; Molecular Function: carbohydrate binding (GO:0030246);;	K12309|4.4e-232|csat:104791541|K12309 beta-galactosidase [EC:3.2.1.23] | (RefSeq) beta-galactosidase 2 isoform X1	Galactose metabolism (ko00052);; Other glycan degradation (ko00511);; Glycosaminoglycan degradation (ko00531);; Sphingolipid metabolism (ko00600);; Glycosphingolipid biosynthesis - ganglio series (ko00604)	[G]	Carbohydrate transport and metabolism	Glycosyl hydrolases family 35	Beta-galactosidase 3 OS=Arabidopsis thaliana OX=3702 GN=BGAL3 PE=2 SV=1	G	Carbohydrate transport and metabolism	beta-galactosidase 3 [Prunus persica]
evm.TU.contig77.100	--	--	Biological Process: mitochondrial RNA metabolic process (GO:0000959);; Biological Process: mitochondrial RNA processing (GO:0000963);; Molecular Function: molecular_function (GO:0003674);; Molecular Function: nucleic acid binding (GO:0003676);; Molecular Function: RNA binding (GO:0003723);; Molecular Function: catalytic activity (GO:0003824);; Molecular Function: nuclease activity (GO:0004518);; …	--	--	[R]	General function prediction only	PPR repeat	Pentatricopeptide repeat-containing protein At5g18390, mitochondrial OS=Arabidopsis thaliana OX=3702 GN=At5g18390 PE=2 SV=2	S	Function unknown	pentatricopeptide repeat-containing protein At5g18390, mitochondrial [Prunus persica]
evm.TU.contig280.260	[J]	Translation, ribosomal structure and biogenesis	Molecular Function: translation elongation factor activity (GO:0003746);; Molecular Function: GTPase activity (GO:0003924);; Molecular Function: GTP binding (GO:0005525);; Cellular Component: mitochondrion (GO:0005739);; Biological Process: translational elongation (GO:0006414);; Biological Process: mitochondrial translational elongation (GO:0070125);;	K02358|1.4e-256|pper:18767536|K02358 elongation factor Tu | (RefSeq) elongation factor Tu, mitochondrial	Plant-pathogen interaction (ko04626)	[J]	Translation, ribosomal structure and biogenesis	Elongation factor Tu GTP binding domain	Elongation factor Tu, mitochondrial OS=Arabidopsis thaliana OX=3702 GN=TUFA PE=1 SV=1	J	Translation, ribosomal structure and biogenesis	elongation factor Tu, mitochondrial [Prunus persica]
evm.TU.contig173.43	--	--	Cellular Component: integral component of membrane (GO:0016021);;	K13466|3.0e-63|hbr:110645737|K13466 EIX receptor 1/2 | (RefSeq) probable leucine-rich repeat receptor-like protein kinase At1g35710	Plant-pathogen interaction (ko04626)	[R]	General function prediction only	Leucine rich repeat	Receptor-like protein EIX2 OS=Solanum lycopersicum OX=4081 GN=EIX2 PE=1 SV=2	T	Signal transduction mechanisms	hypothetical protein PRUPE_2G021700 [Prunus persica]
evm.TU.contig270.170	[T]	Signal transduction mechanisms	Molecular Function: ion channel activity (GO:0005216);; Cellular Component: integral component of membrane (GO:0016021);;	K05391|0.0e+00|pper:18784765|K05391 cyclic nucleotide gated channel, plant | (RefSeq) cyclic nucleotide-gated ion channel 1	Plant-pathogen interaction (ko04626)	[PT]	Inorganic ion transport and metabolism;; Signal transduction mechanisms	Ion transport protein	Cyclic nucleotide-gated ion channel 1 OS=Arabidopsis thaliana OX=3702 GN=CNGC1 PE=1 SV=1	--	--	cyclic nucleotide-gated ion channel 1 [Prunus persica]
evm.TU.contig273.48	--	--	Biological Process: regulation of GTPase activity (GO:0043087);;	K19937|1.2e-263|pper:18781141|K19937 Rab3 GTPase-activating protein non-catalytic subunit | (RefSeq) rab3 GTPase-activating protein non-catalytic subunit	--	[U]	Intracellular trafficking, secretion, and vesicular transport	Rab3 GTPase-activating protein regulatory subunit N-terminus	--	U	Intracellular trafficking, secretion, and vesicular transport	rab3 GTPase-activating protein non-catalytic subunit [Prunus persica]
evm.TU.contig183.423	[J]	Translation, ribosomal structure and biogenesis	Molecular Function: RNA binding (GO:0003723);; Cellular Component: nucleus (GO:0005634);; Biological Process: regulation of RNA metabolic process (GO:0051252);; Cellular Component: ribonucleoprotein complex (GO:1990904);;	K14411|1.0e-198|pper:18768485|K14411 RNA-binding protein Musashi | (RefSeq) heterogeneous nuclear ribonucleoprotein 1	mRNA surveillance pathway (ko03015)	[A]	RNA processing and modification	RNA recognition motif. (a.k.a. RRM, RBD, or RNP domain)	Heterogeneous nuclear ribonucleoprotein 1 OS=Arabidopsis thaliana OX=3702 GN=RNP1 PE=1 SV=1	A	RNA processing and modification	heterogeneous nuclear ribonucleoprotein 1 [Prunus persica]
evm.TU.contig280.132	--	--	Molecular Function: transcriptional activator activity, RNA polymerase II transcription regulatory region sequence-specific binding (GO:0001228);; Cellular Component: nucleus (GO:0005634);; Molecular Function: protein dimerization activity (GO:0046983);;	K12126|3.7e-14|pop:7478869|K12126 phytochrome-interacting factor 3 | (RefSeq) transcription factor PIF3 isoform X1	Plant hormone signal transduction (ko04075);; Circadian rhythm - plant (ko04712)	--	--	Helix-loop-helix DNA-binding domain	Transcription factor UNE12 OS=Arabidopsis thaliana OX=3702 GN=UNE12 PE=1 SV=2	K	Transcription	transcription factor UNE12 [Prunus persica]
evm.TU.contig69.10	[P]	Inorganic ion transport and metabolism	Molecular Function: ATP binding (GO:0005524);; Cellular Component: plasma membrane (GO:0005886);; Molecular Function: hydrogen-exporting ATPase activity, phosphorylative mechanism (GO:0008553);; Cellular Component: integral component of membrane (GO:0016021);; Molecular Function: ATPase activity (GO:0016887);; Biological Process: regulation of intracellular pH (GO:0051453);; Biological Process: h…	K01535|0.0e+00|pper:18778035|K01535 H+-transporting ATPase [EC:7.1.2.1] | (RefSeq) ATPase 11, plasma membrane-type	Oxidative phosphorylation (ko00190)	[P]	Inorganic ion transport and metabolism	E1-E2 ATPase	ATPase 11, plasma membrane-type OS=Arabidopsis thaliana OX=3702 GN=AHA11 PE=1 SV=1	P	Inorganic ion transport and metabolism	ATPase 11, plasma membrane-type [Prunus persica]
evm.TU.contig272.29	--	--	--	K00020|3.9e-22|mtr:MTR_8g088900|K00020 3-hydroxyisobutyrate dehydrogenase [EC:1.1.1.31] | (RefSeq) 6-phosphogluconate dehydrogenase-like protein	Valine, leucine and isoleucine degradation (ko00280)	--	--	Phosphate-induced protein 1 conserved region	Protein PHOSPHATE-INDUCED 1 OS=Nicotiana tabacum OX=4097 GN=PHI-1 PE=2 SV=1	L	Replication, recombination and repair	protein EXORDIUM [Prunus persica]
evm.TU.contig77.896	--	--	Cellular Component: integral component of membrane (GO:0016021);; Molecular Function: transmembrane transporter activity (GO:0022857);;	K14638|2.0e-16|fve:101293509|K14638 solute carrier family 15 (peptide/histidine transporter), member 3/4 | (RefSeq) protein NRT1/ PTR FAMILY 5.5-like	--	--	--	--	--	E	Amino acid transport and metabolism	protein NRT1/ PTR FAMILY 5.5-like [Prunus yedoensis var. nudiflora]
evm.TU.contig77.695	[J]	Translation, ribosomal structure and biogenesis	Molecular Function: translation elongation factor activity (GO:0003746);; Cellular Component: cytoplasm (GO:0005737);;	K02356|7.7e-132|pper:18775244|K02356 elongation factor P | (RefSeq) uncharacterized protein LOC18775244 isoform X1	--	--	--	Elongation factor P, C-terminal	--	J	Translation, ribosomal structure and biogenesis	uncharacterized protein LOC18775244 isoform X1 [Prunus persica]
evm.TU.contig33.98	[QV]	Secondary metabolites biosynthesis, transport and catabolism;; Defense mechanisms	Molecular Function: monooxygenase activity (GO:0004497);; Molecular Function: iron ion binding (GO:0005506);; Cellular Component: integral component of membrane (GO:0016021);; Molecular Function: oxidoreductase activity, acting on paired donors, with incorporation or reduction of molecular oxygen (GO:0016705);; Molecular Function: heme binding (GO:0020037);;	K15639|3.6e-296|pper:18789978|K15639 PHYB activation tagged suppressor 1 [EC:1.14.-.-] | (RefSeq) cytochrome P450 CYP749A22	Brassinosteroid biosynthesis (ko00905)	[QI]	Secondary metabolites biosynthesis, transport and catabolism;; Lipid transport and metabolism	Cytochrome P450	Cytochrome P450 CYP749A22 OS=Panax ginseng OX=4054 PE=2 SV=1	Q	Secondary metabolites biosynthesis, transport and catabolism	cytochrome P450 CYP749A22 [Prunus persica]
evm.TU.contig221.15	--	--	--	--	--	--	--	--	--	--	--	F-box/kelch-repeat protein [Prunus yedoensis var. nudiflora]
evm.TU.contig279.1150	--	--	Biological Process: regulation of transcription, DNA-templated (GO:0006355);; Biological Process: primary shoot apical meristem specification (GO:0010072);;	K14558|4.0e-55|qsu:111986604|K14558 periodic tryptophan protein 2 | (RefSeq) protein TOPLESS isoform X1	Ribosome biogenesis in eukaryotes (ko03008)	[R]	General function prediction only	WD domain, G-beta repeat	Topless-related protein 2 OS=Arabidopsis thaliana OX=3702 GN=TPR2 PE=1 SV=2	L	Replication, recombination and repair	topless-related protein 2 [Prunus persica]
evm.TU.contig281.640	--	--	Cellular Component: nucleus (GO:0005634);; Biological Process: regulation of transcription, DNA-templated (GO:0006355);; Molecular Function: sequence-specific DNA binding (GO:0043565);;	K09422|3.6e-83|pper:18783349|K09422 transcription factor MYB, plant | (RefSeq) myb-related protein 305	--	[K]	Transcription	Myb-like DNA-binding domain	Transcription factor MYB14 OS=Arabidopsis thaliana OX=3702 GN=MYB14 PE=2 SV=1	K	Transcription	myb-related protein 305 [Prunus persica]
evm.TU.contig279.1303	--	--	--	K20780|0.0e+00|pper:18791575|K20780 mediator of DNA damage checkpoint protein 1 | (RefSeq) uncharacterized protein LOC18791575	--	[KTDL]	Transcription;; Signal transduction mechanisms;; Cell cycle control, cell division, chromosome partitioning;; Replication, recombination and repair	Regulator of Ty1 transposition protein 107 BRCT domain	--	--	--	uncharacterized protein LOC18791575 [Prunus persica]
evm.TU.contig272.1953	[I]	Lipid transport and metabolism	Cellular Component: Golgi membrane (GO:0000139);; Cellular Component: endoplasmic reticulum membrane (GO:0005789);; Biological Process: catabolic process (GO:0009056);; Molecular Function: prenylcysteine methylesterase activity (GO:0010296);; Cellular Component: integral component of membrane (GO:0016021);; Molecular Function: hydrolase activity (GO:0016787);;	K15889|4.0e-217|pper:18788471|K15889 prenylcysteine alpha-carboxyl methylesterase [EC:3.1.1.-] | (RefSeq) probable isoprenylcysteine alpha-carbonyl methylesterase ICMEL1	Terpenoid backbone biosynthesis (ko00900)	[R]	General function prediction only	alpha/beta hydrolase fold	Probable isoprenylcysteine alpha-carbonyl methylesterase ICMEL1 OS=Arabidopsis thaliana OX=3702 GN=ICMEL1 PE=2 SV=1	I	Lipid transport and metabolism	probable isoprenylcysteine alpha-carbonyl methylesterase ICMEL1 [Prunus persica]
evm.TU.contig276.159	--	--	--	--	--	--	--	Protein of unknown function (DUF1677)	--	S	Function unknown	uncharacterized protein LOC18784334 [Prunus persica]
evm.TU.contig270.908	[G]	Carbohydrate transport and metabolism	Molecular Function: triose-phosphate isomerase activity (GO:0004807);; Biological Process: glycolytic process (GO:0006096);;	K01803|2.0e-134|pper:18785104|K01803 triosephosphate isomerase (TIM) [EC:5.3.1.1] | (RefSeq) triosephosphate isomerase, cytosolic	Glycolysis / Gluconeogenesis (ko00010);; Fructose and mannose metabolism (ko00051);; Inositol phosphate metabolism (ko00562);; Carbon fixation in photosynthetic organisms (ko00710);; Carbon metabolism (ko01200);; Biosynthesis of amino acids (ko01230)	[G]	Carbohydrate transport and metabolism	Triosephosphate isomerase	Triosephosphate isomerase, cytosolic OS=Petunia hybrida OX=4102 GN=TPIP1 PE=2 SV=1	G	Carbohydrate transport and metabolism	triosephosphate isomerase [Prunus dulcis]
evm.TU.contig223.46	--	--	Cellular Component: membrane (GO:0016020);; Cellular Component: integral component of membrane (GO:0016021);;	--	--	--	--	--	--	--	--	hypothetical protein PRUPE_3G004800 [Prunus persica]
evm.TU.contig275.166	[IQ]	Lipid transport and metabolism;; Secondary metabolites biosynthesis, transport and catabolism	Molecular Function: long-chain fatty acid-CoA ligase activity (GO:0004467);; Cellular Component: endoplasmic reticulum (GO:0005783);; Molecular Function: CoA-ligase activity (GO:0016405);; Molecular Function: medium-chain fatty acid-CoA ligase activity (GO:0031956);; Biological Process: fatty-acyl-CoA biosynthetic process (GO:0046949);; Biological Process: sporopollenin biosynthetic process (GO:0…	K01904|6.9e-196|pper:18792004|K01904 4-coumarate--CoA ligase [EC:6.2.1.12] | (RefSeq) 4-coumarate--CoA ligase-like 1	Ubiquinone and other terpenoid-quinone biosynthesis (ko00130);; Phenylpropanoid biosynthesis (ko00940)	[I]	Lipid transport and metabolism	AMP-binding enzyme	4-coumarate--CoA ligase-like 1 OS=Arabidopsis thaliana OX=3702 GN=4CLL1 PE=1 SV=1	I	Lipid transport and metabolism	4-coumarate--CoA ligase-like 1 [Prunus persica]
evm.TU.contig268.430	--	--	Molecular Function: RNA polymerase II core promoter proximal region sequence-specific DNA binding (GO:0000978);; Cellular Component: nucleus (GO:0005634);; Biological Process: regulation of transcription, DNA-templated (GO:0006355);; Molecular Function: protein heterodimerization activity (GO:0046982);;	K03506|7.0e-79|pper:18774921|K03506 DNA polymerase epsilon subunit 4 [EC:2.7.7.7] | (RefSeq) DNA polymerase epsilon subunit C	DNA replication (ko03030);; Base excision repair (ko03410);; Nucleotide excision repair (ko03420)	[K]	Transcription	Histone-like transcription factor (CBF/NF-Y) and archaeal histone	--	B	Chromatin structure and dynamics	DNA polymerase epsilon subunit C [Prunus persica]
evm.TU.contig281.991	--	--	--	--	--	--	--	--	--	--	--	uncharacterized protein LOC18783810 [Prunus persica]
evm.TU.contig10.22	[M]	Cell wall/membrane/envelope biogenesis	Molecular Function: O-acyltransferase activity (GO:0008374);; Cellular Component: integral component of membrane (GO:0016021);;	--	--	--	--	Membrane bound O-acyl transferase family	Probable long-chain-alcohol O-fatty-acyltransferase 5 OS=Arabidopsis thaliana OX=3702 GN=AT5 PE=2 SV=1	I	Lipid transport and metabolism	probable long-chain-alcohol O-fatty-acyltransferase 5 [Prunus persica]
evm.TU.contig65.47	--	--	--	--	--	--	--	--	--	--	--	hypothetical protein PRUPE_2G006000 [Prunus persica]
evm.TU.contig271.1096	--	--	Molecular Function: molecular_function (GO:0003674);; Molecular Function: transcription factor activity, sequence-specific DNA binding (GO:0003700);; Molecular Function: binding (GO:0005488);; Molecular Function: protein binding (GO:0005515);; Molecular Function: phospholipid binding (GO:0005543);; Cellular Component: cellular_component (GO:0005575);; Cellular Component: intracellular (GO:0005622…	K19600|3.5e-47|mis:MICPUN_63330|K19600 tubby-related protein 1 | (RefSeq) tubby-like protein	--	[R]	General function prediction only	Tub family	Tubby-like F-box protein 5 OS=Oryza sativa subsp. japonica OX=39947 GN=TULP5 PE=2 SV=1	S	Function unknown	tubby-like F-box protein 5 [Prunus persica]
evm.TU.contig17.100	--	--	Cellular Component: integral component of membrane (GO:0016021);;	--	--	--	--	--	--	--	--	hypothetical protein Pyn_32288 [Prunus yedoensis var. nudiflora]
evm.TU.contig77.597	--	--	Molecular Function: ubiquitin-protein transferase activity (GO:0004842);; Cellular Component: anaphase-promoting complex (GO:0005680);;	K03358|1.3e-54|pmum:103344512|K03358 anaphase-promoting complex subunit 11 | (RefSeq) anaphase-promoting complex subunit 11-like	Ubiquitin mediated proteolysis (ko04120)	[DO]	Cell cycle control, cell division, chromosome partitioning;; Posttranslational modification, protein turnover, chaperones	Anaphase-promoting complex subunit 11 RING-H2 finger	Anaphase-promoting complex subunit 11 OS=Arabidopsis thaliana OX=3702 GN=APC11 PE=1 SV=3	O	Posttranslational modification, protein turnover, chaperones	anaphase-promoting complex subunit 11-like [Prunus yedoensis var. nudiflora]
evm.TU.contig272.1086	[R]	General function prediction only	Cellular Component: nucleus (GO:0005634);; Biological Process: DNA-templated transcription, initiation (GO:0006352);;	K03134|2.2e-65|pavi:110749427|K03134 transcription initiation factor TFIID subunit 10 | (RefSeq) transcription initiation factor TFIID subunit 10 isoform X1	Basal transcription factors (ko03022)	[R]	General function prediction only	Transcription initiation factor TFIID 23-30kDa subunit	Transcription initiation factor TFIID subunit 10 OS=Arabidopsis thaliana OX=3702 GN=TAF10 PE=1 SV=1	--	--	TBP-associated factor II 15 [Prunus dulcis]
evm.TU.contig65.59	--	--	Molecular Function: RNA binding (GO:0003723);; Cellular Component: cytoplasm (GO:0005737);; Biological Process: intracellular distribution of mitochondria (GO:0048312);;	K03255|0.0e+00|pper:18787176|K03255 protein TIF31 | (RefSeq) clustered mitochondria protein isoform X1	--	[R]	General function prediction only	Clustered mitochondria	Clustered mitochondria protein OS=Arabidopsis thaliana OX=3702 GN=FMT PE=2 SV=1	S	Function unknown	clustered mitochondria protein isoform X1 [Prunus persica]
evm.TU.contig270.519	--	--	Cellular Component: Hrd1p ubiquitin ligase complex (GO:0000836);; Cellular Component: plasma membrane (GO:0005886);; Biological Process: ubiquitin-dependent protein catabolic process (GO:0006511);; Cellular Component: integral component of membrane (GO:0016021);; Biological Process: ubiquitin-dependent ERAD pathway (GO:0030433);; Biological Process: endoplasmic reticulum unfolded protein response…	K10636|0.0e+00|pper:18785559|K10636 autocrine motility factor receptor [EC:2.3.2.27] | (RefSeq) E3 ubiquitin protein ligase RIN2 isoform X2	Protein processing in endoplasmic reticulum (ko04141)	[O]	Posttranslational modification, protein turnover, chaperones	Ring finger domain	E3 ubiquitin protein ligase RIN2 OS=Arabidopsis thaliana OX=3702 GN=RIN2 PE=1 SV=1	O	Posttranslational modification, protein turnover, chaperones	E3 ubiquitin protein ligase RIN2 isoform X2 [Prunus persica]
evm.TU.contig54.2	--	--	--	--	--	--	--	--	--	--	--	uncharacterized protein LOC110756577 [Prunus avium]
evm.TU.contig277.683	--	--	Cellular Component: nucleoplasm (GO:0005654);; Cellular Component: nucleolus (GO:0005730);; Cellular Component: Noc1p-Noc2p complex (GO:0030690);; Cellular Component: Noc2p-Noc3p complex (GO:0030691);; Biological Process: ribosomal large subunit biogenesis (GO:0042273);;	K14833|0.0e+00|pper:18784890|K14833 nucleolar complex protein 2 | (RefSeq) nucleolar complex protein 2 homolog	--	[J]	Translation, ribosomal structure and biogenesis	Noc2p family	Nucleolar complex protein 2 homolog OS=Arabidopsis thaliana OX=3702 GN=At2g18220 PE=3 SV=2	J	Translation, ribosomal structure and biogenesis	nucleolar complex protein 2 homolog [Prunus persica]
evm.TU.contig188.186	[M]	Cell wall/membrane/envelope biogenesis	Molecular Function: protein serine/threonine kinase activity (GO:0004674);; Molecular Function: ATP binding (GO:0005524);; Cellular Component: cytoplasm (GO:0005737);; Biological Process: regulation of mitotic cell cycle (GO:0007346);; Biological Process: signal transduction by protein phosphorylation (GO:0023014);; Biological Process: stress-activated protein kinase signaling cascade (GO:0031098…	K20716|4.5e-214|pper:18778337|K20716 mitogen-activated protein kinase kinase kinase 17/18 | (RefSeq) mitogen-activated protein kinase kinase kinase 2	MAPK signaling pathway - plant (ko04016)	[T]	Signal transduction mechanisms	Protein kinase domain	Mitogen-activated protein kinase kinase kinase 18 OS=Arabidopsis thaliana OX=3702 GN=MAPKKK18 PE=1 SV=1	T	Signal transduction mechanisms	mitogen-activated protein kinase kinase kinase 2 [Prunus persica]
evm.TU.contig285.392	[M]	Cell wall/membrane/envelope biogenesis	Biological Process: phospholipid catabolic process (GO:0009395);; Molecular Function: hydrolase activity, acting on ester bonds (GO:0016788);;	K01114|4.5e-288|pper:18785570|K01114 phospholipase C [EC:3.1.4.3] | (RefSeq) non-specific phospholipase C3 isoform X1	Inositol phosphate metabolism (ko00562);; Glycerophospholipid metabolism (ko00564);; Ether lipid metabolism (ko00565)	--	--	Phosphoesterase family	Non-specific phospholipase C3 OS=Arabidopsis thaliana OX=3702 GN=NPC3 PE=2 SV=1	M	Cell wall/membrane/envelope biogenesis	non-specific phospholipase C3 isoform X2 [Prunus persica]
evm.TU.contig286.289	--	--	--	K01834|2.8e-15|ccaj:109792874|K01834 2,3-bisphosphoglycerate-dependent phosphoglycerate mutase [EC:5.4.2.11] | (RefSeq) uncharacterized protein LOC109792874	Glycolysis / Gluconeogenesis (ko00010);; Glycine, serine and threonine metabolism (ko00260);; Carbon metabolism (ko01200);; Biosynthesis of amino acids (ko01230)	--	--	Protein of unknown function (DUF632)	Nitrate regulatory gene2 protein OS=Arabidopsis thaliana OX=3702 GN=NRG2 PE=1 SV=1	S	Function unknown	hypothetical protein PRUPE_3G070400 [Prunus persica]
evm.TU.contig77.824	--	--	Cellular Component: cytosol (GO:0005829);; Biological Process: response to abscisic acid (GO:0009737);;	--	--	--	--	Small hydrophilic plant seed protein	Late embryogenesis abundant protein EMB564 OS=Zea mays OX=4577 PE=2 SV=1	S	Function unknown	hypothetical protein PRUPE_6G280300 [Prunus persica]
evm.TU.contig282.9	--	--	--	--	--	--	--	--	--	--	--	unnamed protein product [Prunus armeniaca]
evm.TU.contig272.1056	--	--	--	--	--	--	--	--	--	--	--	hypothetical protein Pyn_27462 [Prunus yedoensis var. nudiflora]
evm.TU.contig270.454	[P]	Inorganic ion transport and metabolism	Molecular Function: solute:proton antiporter activity (GO:0015299);; Cellular Component: integral component of membrane (GO:0016021);;	--	--	[P]	Inorganic ion transport and metabolism	Sodium/hydrogen exchanger family	K(+) efflux antiporter 5 OS=Arabidopsis thaliana OX=3702 GN=KEA5 PE=2 SV=1	P	Inorganic ion transport and metabolism	K(+) efflux antiporter 5 isoform X2 [Prunus persica]
evm.TU.contig175.5	--	--	Molecular Function: transcription cofactor activity (GO:0003712);; Biological Process: regulation of transcription from RNA polymerase II promoter (GO:0006357);; Cellular Component: mediator complex (GO:0016592);; Cellular Component: core mediator complex (GO:0070847);;	K15148|2.3e-61|pmum:103339602|K15148 mediator of RNA polymerase II transcription subunit 7 | (RefSeq) mediator of RNA polymerase II transcription subunit 7a-like	--	[K]	Transcription	MED7 protein	Mediator of RNA polymerase II transcription subunit 7a OS=Arabidopsis thaliana OX=3702 GN=MED7A PE=1 SV=1	K	Transcription	hypothetical protein PRUPE_3G021700 [Prunus persica]
evm.TU.contig118.7	--	--	Molecular Function: DNA binding (GO:0003677);; Molecular Function: transcription factor activity, sequence-specific DNA binding (GO:0003700);; Cellular Component: nucleus (GO:0005634);; Biological Process: positive regulation of transcription, DNA-templated (GO:0045893);;	K04374|8.5e-48|mus:103997104|K04374 cyclic AMP-dependent transcription factor ATF-4 | (RefSeq) basic leucine zipper 61-like	Protein processing in endoplasmic reticulum (ko04141)	--	--	bZIP transcription factor	Basic leucine zipper 34 OS=Arabidopsis thaliana OX=3702 GN=BZIP34 PE=1 SV=1	K	Transcription	basic leucine zipper 61 [Prunus persica]
Prunus_persica_newGene_1461	--	--	--	--	--	--	--	--	--	--	--	hypothetical protein PRUPE_6G096000, partial [Prunus persica]
evm.TU.contig284.96	[C]	Energy production and conversion	Cellular Component: cytoplasm (GO:0005737);; Cellular Component: peroxisome (GO:0005777);; Biological Process: carbohydrate metabolic process (GO:0005975);; Biological Process: tricarboxylic acid cycle (GO:0006099);; Biological Process: malate metabolic process (GO:0006108);; Cellular Component: chloroplast (GO:0009507);; Molecular Function: L-malate dehydrogenase activity (GO:0030060);; Biologic…	K00026|1.2e-197|pper:18773149|K00026 malate dehydrogenase [EC:1.1.1.37] | (RefSeq) malate dehydrogenase, glyoxysomal	Citrate cycle (TCA cycle) (ko00020);; Cysteine and methionine metabolism (ko00270);; Pyruvate metabolism (ko00620);; Glyoxylate and dicarboxylate metabolism (ko00630);; Carbon fixation in photosynthetic organisms (ko00710);; Carbon metabolism (ko01200)	[C]	Energy production and conversion	lactate/malate dehydrogenase, alpha/beta C-terminal domain	Malate dehydrogenase, glyoxysomal OS=Cucumis sativus OX=3659 GN=MDHG PE=2 SV=1	C	Energy production and conversion	malate dehydrogenase, glyoxysomal [Prunus persica]
evm.TU.contig271.878	--	--	--	--	--	--	--	--	--	--	--	uncharacterized protein LOC18771267 [Prunus persica]
evm.TU.contig283.121	--	--	--	--	--	--	--	--	--	--	--	PREDICTED: PRUPE_2G084500 [Prunus dulcis]
evm.TU.contig282.96	--	--	Molecular Function: iron ion binding (GO:0005506);; Biological Process: lipid biosynthetic process (GO:0008610);; Cellular Component: integral component of membrane (GO:0016021);; Molecular Function: oxidoreductase activity (GO:0016491);;	K04713|9.6e-155|pper:18766179|K04713 sphinganine C4-monooxygenase [EC:1.14.18.5] | (RefSeq) sphinganine C4-monooxygenase 1	Sphingolipid metabolism (ko00600)	[I]	Lipid transport and metabolism	Fatty acid hydroxylase superfamily	Very-long-chain aldehyde decarbonylase GL1-9 OS=Oryza sativa subsp. indica OX=39946 GN=GL1-9 PE=3 SV=1	I	Lipid transport and metabolism	sphinganine C4-monooxygenase 1 [Prunus persica]
evm.TU.contig185.214	[C]	Energy production and conversion	Cellular Component: mitochondrion (GO:0005739);; Cellular Component: chloroplast stroma (GO:0009570);; Biological Process: response to nitrate (GO:0010167);; Molecular Function: oxidoreductase activity (GO:0016491);; Molecular Function: heme binding (GO:0020037);; Cellular Component: apoplast (GO:0048046);; Molecular Function: iron-sulfur cluster binding (GO:0051536);;	K00366|0.0e+00|pper:18767486|K00366 ferredoxin-nitrite reductase [EC:1.7.7.1] | (RefSeq) ferredoxin--nitrite reductase, chloroplastic	Nitrogen metabolism (ko00910)	[P]	Inorganic ion transport and metabolism	Nitrite and sulphite reductase 4Fe-4S domain	Ferredoxin--nitrite reductase, chloroplastic OS=Betula pendula OX=3505 GN=NIR1 PE=2 SV=1	P	Inorganic ion transport and metabolism	ferredoxin--nitrite reductase, chloroplastic [Prunus persica]
evm.TU.contig38.489	[F]	Nucleotide transport and metabolism	Biological Process: allantoin catabolic process (GO:0000256);; Molecular Function: allantoinase activity (GO:0004038);; Molecular Function: zinc ion binding (GO:0008270);; Molecular Function: cobalt ion binding (GO:0050897);;	K01466|4.3e-243|pper:18779112|K01466 allantoinase [EC:3.5.2.5] | (RefSeq) allantoinase isoform X2	Purine metabolism (ko00230)	[F]	Nucleotide transport and metabolism	Amidohydrolase family	Allantoinase OS=Arabidopsis thaliana OX=3702 GN=ALN PE=1 SV=1	F	Nucleotide transport and metabolism	allantoinase [Prunus dulcis]
evm.TU.contig272.1255	[R]	General function prediction only	Cellular Component: cytoplasm (GO:0005737);; Cellular Component: plasma membrane (GO:0005886);; Cellular Component: integral component of membrane (GO:0016021);; Biological Process: cellular manganese ion homeostasis (GO:0030026);; Cellular Component: intracellular membrane-bounded organelle (GO:0043231);;	K16302|3.0e-268|pper:18789794|K16302 metal transporter CNNM | (RefSeq) DUF21 domain-containing protein At1g47330	--	[S]	Function unknown	Cyclin M transmembrane N-terminal domain	DUF21 domain-containing protein At1g47330 OS=Arabidopsis thaliana OX=3702 GN=CBSDUF7 PE=1 SV=1	S	Function unknown	DUF21 domain-containing protein At1g47330 [Prunus persica]
evm.TU.contig284.54	--		Biological Process: defense response to oomycetes (GO:0002229);; Molecular Function: transmembrane receptor protein serine/threonine kinase activity (GO:0004675);; Molecular Function: ATP binding (GO:0005524);; Cellular Component: plasma membrane (GO:0005886);; Biological Process: defense response (GO:0006952);; Cellular Component: integral component of membrane (GO:0016021);; Molecular Function:…	K22133|1.1e-93|egr:104443802|K22133 oxalate---CoA ligase [EC:6.2.1.8] | (RefSeq) oxalate--CoA ligase	Glyoxylate and dicarboxylate metabolism (ko00630)	--	--	Legume lectin domain	L-type lectin-domain containing receptor kinase IX.1 OS=Arabidopsis thaliana OX=3702 GN=LECRK91 PE=1 SV=1	T	Signal transduction mechanisms	L-type lectin-domain containing receptor kinase IX.1 [Prunus persica]
evm.TU.contig90.4	[C]	Energy production and conversion	Biological Process: tricarboxylic acid cycle (GO:0006099);; Molecular Function: phosphoenolpyruvate carboxylase activity (GO:0008964);; Biological Process: carbon fixation (GO:0015977);;	K01595|0.0e+00|pmum:103328478|K01595 phosphoenolpyruvate carboxylase [EC:4.1.1.31] | (RefSeq) phosphoenolpyruvate carboxylase 2	Pyruvate metabolism (ko00620);; Carbon fixation in photosynthetic organisms (ko00710);; Carbon metabolism (ko01200)	--	--	Phosphoenolpyruvate carboxylase	Phosphoenolpyruvate carboxylase OS=Solanum tuberosum OX=4113 GN=PPC1 PE=2 SV=2	C	Energy production and conversion	phosphoenolpyruvate carboxylase 2 [Prunus dulcis]
evm.TU.contig75.1	--	--	Molecular Function: nucleic acid binding (GO:0003676);; Molecular Function: zinc ion binding (GO:0008270);;	K05391|3.7e-12|mesc:110613637|K05391 cyclic nucleotide gated channel, plant | (RefSeq) putative cyclic nucleotide-gated ion channel 15	Plant-pathogen interaction (ko04626)	[R]	General function prediction only	Domain of unknown function (DUF4283)	--	S	Function unknown	hypothetical protein PRUPE_3G109600 [Prunus persica]
evm.TU.contig156.64	--	--	Biological Process: protein glycosylation (GO:0006486);; Cellular Component: integral component of membrane (GO:0016021);; Molecular Function: transferase activity, transferring glycosyl groups (GO:0016757);;	K18789|4.7e-52|nsy:104247673|K18789 xylogalacturonan beta-1,3-xylosyltransferase [EC:2.4.2.41] | (RefSeq) probable glycosyltransferase At5g20260	--	[GMW]	Carbohydrate transport and metabolism;; Cell wall/membrane/envelope biogenesis;; Extracellular structures	Exostosin family	Probable glycosyltransferase At5g03795 OS=Arabidopsis thaliana OX=3702 GN=At5g03795 PE=3 SV=2	--	--	Exostosin family protein [Prunus dulcis]
evm.TU.contig183.50	--	--	--	K20286|6.5e-72|pper:18784508|K20286 TATA element modulatory factor | (RefSeq) golgin candidate 5	--	--	--	--	--	K	Transcription	golgin candidate 5-like [Prunus persica]
evm.TU.contig272.766	--	--	Cellular Component: THO complex part of transcription export complex (GO:0000445);; Molecular Function: mRNA binding (GO:0003729);; Biological Process: mRNA export from nucleus (GO:0006406);; Biological Process: positive regulation of DNA-templated transcription, elongation (GO:0032786);;	K13174|0.0e+00|pper:18791628|K13174 THO complex subunit 5 | (RefSeq) THO complex subunit 5A	RNA transport (ko03013)	[S]	Function unknown	Fms-interacting protein/Thoc5	THO complex subunit 5B OS=Arabidopsis thaliana OX=3702 GN=THO5B PE=1 SV=1	S	Function unknown	THO complex subunit 5A [Prunus persica]
evm.TU.contig281.1288	[R]	General function prediction only	Biological Process: RNA methylation (GO:0001510);; Molecular Function: RNA binding (GO:0003723);; Molecular Function: methyltransferase activity (GO:0008168);;	K21971|0.0e+00|pper:18784378|K21971 methyltransferase NSUN6 [EC:2.1.1.-] | (RefSeq) putative methyltransferase NSUN6 isoform X1	--	[A]	RNA processing and modification	16S rRNA methyltransferase RsmB/F	rRNA (cytosine-C(5))-methyltransferase NOP2C OS=Arabidopsis thaliana OX=3702 GN=NOP2C PE=2 SV=1	A	RNA processing and modification	putative methyltransferase NSUN6 isoform X1 [Prunus persica]
evm.TU.contig279.1161	--	--	Cellular Component: mitochondrion (GO:0005739);; Biological Process: cytidine to uridine editing (GO:0016554);; Molecular Function: protein dimerization activity (GO:0046983);; Molecular Function: cobalt ion binding (GO:0050897);; Biological Process: mitochondrial mRNA modification (GO:0080156);;	K00655|1.0e-19|sind:105166581|K00655 1-acyl-sn-glycerol-3-phosphate acyltransferase [EC:2.3.1.51] | (RefSeq) uncharacterized protein LOC105166581	Glycerolipid metabolism (ko00561);; Glycerophospholipid metabolism (ko00564)	--	--	--	Multiple organellar RNA editing factor 3, mitochondrial OS=Arabidopsis thaliana OX=3702 GN=MORF3 PE=1 SV=1	S	Function unknown	multiple organellar RNA editing factor 3, mitochondrial [Prunus persica]
evm.TU.contig77.665	[R]	General function prediction only	Molecular Function: acid phosphatase activity (GO:0003993);;	K20728|4.3e-40|thj:104814965|K20728 vegetative storage protein 2 | (RefSeq) vegetative storage protein 2-like	MAPK signaling pathway - plant (ko04016)	--	--	HAD superfamily, subfamily IIIB (Acid phosphatase)	Acid phosphatase 1 OS=Solanum lycopersicum OX=4081 GN=APS1 PE=2 SV=1	S	Function unknown	acid phosphatase 1 [Prunus persica]
evm.TU.contig278.673	--	--	Cellular Component: cytoplasm (GO:0005737);; Cellular Component: endosome (GO:0005768);; Cellular Component: Golgi apparatus (GO:0005794);; Cellular Component: trans-Golgi network (GO:0005802);; Molecular Function: methyltransferase activity (GO:0008168);; Cellular Component: integral component of membrane (GO:0016021);; Biological Process: methylation (GO:0032259);;	K23872|1.1e-145|smo:SELMODRAFT_74065|K23872 putative homogalacturonan methyltransferase [EC:2.1.1.-] | (RefSeq) hypothetical protein	--	--	--	Putative S-adenosyl-L-methionine-dependent methyltransferase	Probable methyltransferase PMT18 OS=Arabidopsis thaliana OX=3702 GN=At1g33170 PE=2 SV=1	S	Function unknown	probable methyltransferase PMT18 [Prunus persica]
evm.TU.contig26.14	--	--	Molecular Function: transcription factor activity, sequence-specific DNA binding (GO:0003700);; Cellular Component: nucleus (GO:0005634);; Molecular Function: sequence-specific DNA binding (GO:0043565);;	K18835|3.2e-97|atr:18447391|K18835 WRKY transcription factor 2 | (RefSeq) probable WRKY transcription factor 2	--	--	--	WRKY DNA -binding domain	Probable WRKY transcription factor 20 OS=Arabidopsis thaliana OX=3702 GN=WRKY20 PE=2 SV=1	K	Transcription	probable WRKY transcription factor 20 isoform X2 [Prunus persica]
evm.TU.contig253.38	--	--	Molecular Function: molecular_function (GO:0003674);; Molecular Function: transcription factor activity, sequence-specific DNA binding (GO:0003700);; Cellular Component: cellular_component (GO:0005575);; Cellular Component: intracellular (GO:0005622);; Cellular Component: cell (GO:0005623);; Cellular Component: nucleus (GO:0005634);; Biological Process: regulation of transcription, DNA-templated …	K14412|2.3e-27|obr:102714333|K14412 alpha-1,4-fucosyltransferase [EC:2.4.1.65] | (RefSeq) uncharacterized LOC102714333	Various types of N-glycan biosynthesis (ko00513)	[R]	General function prediction only	Zinc-finger of C2H2 type	Protein SENSITIVE TO PROTON RHIZOTOXICITY 1 OS=Arabidopsis thaliana OX=3702 GN=STOP1 PE=2 SV=1	S	Function unknown	protein SENSITIVE TO PROTON RHIZOTOXICITY 1 [Prunus persica]
evm.TU.contig56.53	--	--	Molecular Function: ion channel activity (GO:0005216);; Cellular Component: integral component of membrane (GO:0016021);;	K05391|7.2e-116|pper:18785755|K05391 cyclic nucleotide gated channel, plant | (RefSeq) cyclic nucleotide-gated ion channel 1	Plant-pathogen interaction (ko04626)	--	--	--	--	--	--	cyclic nucleotide-gated ion channel 1 [Prunus persica]
Prunus_persica_newGene_1520	--	--	--	K08819|7.2e-43|pmum:103342786|K08819 cyclin-dependent kinase 12/13 [EC:2.7.11.22 2.7.11.23] | (RefSeq) probable serine/threonine-protein kinase At1g54610	--	--	--	--	--	H	Coenzyme transport and metabolism	hypothetical protein Prudu_843S000800 [Prunus dulcis]
evm.TU.contig207.4	--	--	--	K14157|3.3e-10|mdm:103418228|K14157 alpha-aminoadipic semialdehyde synthase [EC:1.5.1.8 1.5.1.9] | (RefSeq) alpha-aminoadipic semialdehyde synthase-like	Lysine degradation (ko00310)	--	--	--	Disease resistance protein RPP5 OS=Arabidopsis thaliana OX=3702 GN=RPP5 PE=1 SV=1	T	Signal transduction mechanisms	hypothetical protein Prudu_005649 [Prunus dulcis]
evm.TU.contig163.428	--	--	Molecular Function: GTPase activator activity (GO:0005096);; Molecular Function: metal ion binding (GO:0046872);;	K15044|3.3e-56|mus:103996991|K15044 Arf-GAP domain and FG repeats-containing protein 1 | (RefSeq) probable ADP-ribosylation factor GTPase-activating protein AGD14	--	[T]	Signal transduction mechanisms	Putative GTPase activating protein for Arf	Probable ADP-ribosylation factor GTPase-activating protein AGD14 OS=Arabidopsis thaliana OX=3702 GN=AGD14 PE=1 SV=2	T	Signal transduction mechanisms	probable ADP-ribosylation factor GTPase-activating protein AGD14 isoform X1 [Prunus persica]
evm.TU.contig118.14	--	--	Molecular Function: DNA binding (GO:0003677);; Molecular Function: protein dimerization activity (GO:0046983);;	K21437|3.6e-21|ccav:112523844|K21437 ankyrin repeat domain-containing protein 13 | (RefSeq) uncharacterized protein LOC112523844	--	[L]	Replication, recombination and repair	hAT family C-terminal dimerisation region	Putative AC transposase OS=Zea mays OX=4577 PE=2 SV=2	L	Replication, recombination and repair	BED zinc finger, partial [Prunus dulcis]
Prunus_persica_newGene_2267	--	--	Molecular Function: nucleic acid binding (GO:0003676);; Molecular Function: zinc ion binding (GO:0008270);;	--	--	--	--	--	--	--	--	uncharacterized protein LOC110768679 [Prunus avium]
evm.TU.contig278.199	--	--	Molecular Function: molecular_function (GO:0003674);; Molecular Function: catalytic activity (GO:0003824);; Biological Process: organic acid metabolic process (GO:0006082);; Biological Process: lipid metabolic process (GO:0006629);; Biological Process: fatty acid metabolic process (GO:0006631);; Molecular Function: acetylesterase activity (GO:0008126);; Biological Process: biological_process (GO:…	--	--	--	--	GDSL-like Lipase/Acylhydrolase	GDSL esterase/lipase At3g48460 OS=Arabidopsis thaliana OX=3702 GN=At3g48460 PE=2 SV=1	S	Function unknown	GDSL esterase/lipase At3g48460 [Prunus persica]
evm.TU.contig81.38	--	--	--	--	--	--	--	--	--	--	--	uncharacterized protein Pyn_08039 [Prunus yedoensis var. nudiflora]
evm.TU.contig272.1573	--	--	--	--	--	--	--	NPH3 family	BTB/POZ domain-containing protein At3g19850 OS=Arabidopsis thaliana OX=3702 GN=At3g19850 PE=2 SV=1	S	Function unknown	BTB/POZ domain-containing protein At3g19850 [Prunus persica]
evm.TU.contig284.259	[M]	Cell wall/membrane/envelope biogenesis	Molecular Function: protein kinase activity (GO:0004672);; Molecular Function: ATP binding (GO:0005524);; Cellular Component: plasma membrane (GO:0005886);; Cellular Component: plasmodesma (GO:0009506);; Cellular Component: integral component of membrane (GO:0016021);; Biological Process: protein autophosphorylation (GO:0046777);;	K13435|5.5e-89|sly:101268866|K13435 serine/threonine-protein kinase Pto | (RefSeq) Pto; serine/threonine protein kinase Pto	Plant-pathogen interaction (ko04626)	[T]	Signal transduction mechanisms	Protein tyrosine and serine/threonine kinase	Probable receptor-like protein kinase At2g23200 OS=Arabidopsis thaliana OX=3702 GN=At2g23200 PE=3 SV=1	T	Signal transduction mechanisms	uncharacterized protein LOC18775052, partial [Prunus persica]
evm.TU.contig175.71	[L]	Replication, recombination and repair	Molecular Function: single-stranded DNA binding (GO:0003697);; Molecular Function: ATP binding (GO:0005524);; Biological Process: DNA repair (GO:0006281);; Biological Process: DNA recombination (GO:0006310);; Molecular Function: DNA-dependent ATPase activity (GO:0008094);;	K03553|4.0e-215|pper:18781722|K03553 recombination protein RecA | (RefSeq) DNA repair protein recA homolog 1, chloroplastic	Homologous recombination (ko03440)	[L]	Replication, recombination and repair	recA bacterial DNA recombination protein	DNA repair protein recA homolog 1, chloroplastic OS=Arabidopsis thaliana OX=3702 GN=RECA PE=2 SV=1	L	Replication, recombination and repair	DNA repair protein recA homolog 1, chloroplastic [Prunus persica]
evm.TU.contig282.268	--	--	Molecular Function: molecular_function (GO:0003674);; Molecular Function: transcription factor activity, sequence-specific DNA binding (GO:0003700);; Biological Process: regulation of transcription, DNA-templated (GO:0006355);; Biological Process: biological_process (GO:0008150);; Biological Process: regulation of biosynthetic process (GO:0009889);; Biological Process: regulation of gene expressi…	K01051|3.0e-15|var:108341535|K01051 pectinesterase [EC:3.1.1.11] | (RefSeq) probable pectinesterase/pectinesterase inhibitor 58	Pentose and glucuronate interconversions (ko00040)	[K]	Transcription	Myb/SANT-like DNA-binding domain	Trihelix transcription factor DF1 OS=Arabidopsis thaliana OX=3702 GN=DF1 PE=4 SV=1	K	Transcription	trihelix transcription factor GT-2 [Prunus persica]
evm.TU.contig277.91	[Q]	Secondary metabolites biosynthesis, transport and catabolism	Biological Process: response to light stimulus (GO:0009416);; Biological Process: gibberellin biosynthetic process (GO:0009686);; Biological Process: unidimensional cell growth (GO:0009826);; Biological Process: flower development (GO:0009908);; Molecular Function: gibberellin 20-oxidase activity (GO:0045544);; Molecular Function: metal ion binding (GO:0046872);; Molecular Function: dioxygenase a…	K05282|2.0e-227|pper:18787720|K05282 gibberellin-44 dioxygenase [EC:1.14.11.12] | (RefSeq) gibberellin 20 oxidase 1	Diterpenoid biosynthesis (ko00904)	[QR]	Secondary metabolites biosynthesis, transport and catabolism;; General function prediction only	2OG-Fe(II) oxygenase superfamily	Gibberellin 20 oxidase 1 OS=Arabidopsis thaliana OX=3702 GN=GA20OX1 PE=2 SV=2	Q	Secondary metabolites biosynthesis, transport and catabolism	gibberellin 20 oxidase 1 [Prunus persica]
Prunus_persica_newGene_4302	--	--	--	--	--	--	--	--	--	--	--	hypothetical protein PRUPE_1G084100 [Prunus persica]
evm.TU.contig38.224	--	--	Molecular Function: molecular_function (GO:0003674);; Molecular Function: nucleic acid binding (GO:0003676);; Molecular Function: RNA binding (GO:0003723);; Molecular Function: catalytic activity (GO:0003824);; Molecular Function: nuclease activity (GO:0004518);; Molecular Function: endonuclease activity (GO:0004519);; Molecular Function: binding (GO:0005488);; Cellular Component: cellular_compon…	K23541|1.5e-21|adu:107485919|K23541 Ca2+/H+ antiporter, TMEM165/GDT1 family | (RefSeq) putative pentatricopeptide repeat-containing protein At3g23330	--	[R]	General function prediction only	PPR repeat family	Pentatricopeptide repeat-containing protein At5g46460, mitochondrial OS=Arabidopsis thaliana OX=3702 GN=PCMP-H49 PE=2 SV=1	S	Function unknown	LOW QUALITY PROTEIN: pentatricopeptide repeat-containing protein At5g46460, mitochondrial [Prunus persica]
evm.TU.contig274.203	--	--	Cellular Component: chloroplast (GO:0009507);; Biological Process: defense response to bacterium, incompatible interaction (GO:0009816);; Cellular Component: integral component of membrane (GO:0016021);;	K12897|1.2e-08|mesc:110605429|K12897 transformer-2 protein | (RefSeq) serine/arginine-rich splicing factor SR45a-like	Spliceosome (ko03040)	--	--	--	--	--	--	uncharacterized protein LOC18777901 [Prunus persica]
evm.TU.contig286.392	--	--	--	--	--	--	--	--	--	--	--	uncharacterized protein LOC18782346 [Prunus persica]
Prunus_persica_newGene_3168	--	--	--	K01768|5.9e-23|ghi:107911085|K01768 adenylate cyclase [EC:4.6.1.1] | (RefSeq) LOW QUALITY PROTEIN: uncharacterized protein LOC107911085	Purine metabolism (ko00230)	[R]	General function prediction only	--	Retrovirus-related Pol polyprotein from transposon RE1 OS=Arabidopsis thaliana OX=3702 GN=RE1 PE=2 SV=1	L	Replication, recombination and repair	multidrug resistance-associated protein 9 [Prunus dulcis]
evm.TU.contig141.163	--	--	--	--	--	--	--	MuDR family transposase	--	--	--	uncharacterized protein LOC109947655 [Prunus persica]
evm.TU.contig279.917	--	--	--	K15078|1.0e-28|pavi:110763767|K15078 structure-specific endonuclease subunit SLX1 [EC:3.6.1.-] | (RefSeq) structure-specific endonuclease subunit SLX1 homolog	--	--	--	--	--	--	--	hypothetical protein PRUPE_1G103300 [Prunus persica]
evm.TU.contig278.336	--	--	--	--	--	--	--	RNAse P Rpr2/Rpp21/SNM1 subunit domain	--	S	Function unknown	uncharacterized protein LOC18776114 [Prunus persica]
evm.TU.contig285.528	--	--	Molecular Function: DNA binding (GO:0003677);; Cellular Component: nucleus (GO:0005634);; Biological Process: transcription, DNA-templated (GO:0006351);; Cellular Component: transcriptional repressor complex (GO:0017053);;	--	--	[BDT]	Chromatin structure and dynamics;; Cell cycle control, cell division, chromosome partitioning;; Signal transduction mechanisms	DIRP	Protein ALWAYS EARLY 3 OS=Arabidopsis thaliana OX=3702 GN=ALY3 PE=1 SV=1	K	Transcription	hypothetical protein PRUPE_1G139300 [Prunus persica]
evm.TU.contig278.1169	--	--	Molecular Function: protein dimerization activity (GO:0046983);;	--	--	--	--	Helix-loop-helix DNA-binding domain	Transcription factor bHLH47 OS=Arabidopsis thaliana OX=3702 GN=BHLH47 PE=1 SV=1	K	Transcription	transcription factor bHLH47 [Prunus yedoensis var. nudiflora]
evm.TU.contig272.422	--	--	--	--	--	[P]	Inorganic ion transport and metabolism	Tesmin/TSO1-like CXC domain, cysteine-rich domain	Protein tesmin/TSO1-like CXC 2 OS=Arabidopsis thaliana OX=3702 GN=TCX2 PE=1 SV=1	P	Inorganic ion transport and metabolism	CRC domain-containing protein TSO1 isoform X2 [Prunus persica]
evm.TU.contig279.1034	--	--	Cellular Component: integral component of membrane (GO:0016021);;	--	--	--	--	--	--	--	--	uncharacterized protein LOC18792323 [Prunus persica]
evm.TU.contig270.58	--	--	Cellular Component: nucleus (GO:0005634);; Cellular Component: cytoplasm (GO:0005737);; Biological Process: protein dephosphorylation (GO:0006470);; Molecular Function: protein phosphatase regulator activity (GO:0019888);; Cellular Component: protein phosphatase 4 complex (GO:0030289);;	K15425|2.0e-127|pper:18786864|K15425 serine/threonine-protein phosphatase 4 regulatory subunit 2 | (RefSeq) serine/threonine-protein phosphatase 4 regulatory subunit 2-B	--	[R]	General function prediction only	PPP4R2	--	S	Function unknown	serine/threonine-protein phosphatase 4 regulatory subunit 2-B [Prunus persica]
evm.TU.contig278.912	[QV]	Secondary metabolites biosynthesis, transport and catabolism;; Defense mechanisms	Molecular Function: monooxygenase activity (GO:0004497);; Molecular Function: iron ion binding (GO:0005506);; Molecular Function: oxidoreductase activity, acting on paired donors, with incorporation or reduction of molecular oxygen (GO:0016705);; Molecular Function: heme binding (GO:0020037);;	K20617|5.5e-175|vvi:100253593|K20617 cytochrome P450 family 71 subfamily A | (RefSeq) cytochrome P450 71A25	--	[Q]	Secondary metabolites biosynthesis, transport and catabolism	Cytochrome P450	Cytochrome P450 736A117 OS=Prunus mume OX=102107 GN=CYP736A117 PE=2 SV=1	Q	Secondary metabolites biosynthesis, transport and catabolism	cytochrome P450 71A26-like [Prunus dulcis]
evm.TU.contig285.119	[J]	Translation, ribosomal structure and biogenesis	Molecular Function: tRNA binding (GO:0000049);; Molecular Function: methionine-tRNA ligase activity (GO:0004825);; Molecular Function: ATP binding (GO:0005524);; Biological Process: methionyl-tRNA aminoacylation (GO:0006431);;	K01874|0.0e+00|pper:18769546|K01874 methionyl-tRNA synthetase [EC:6.1.1.10] | (RefSeq) probable methionine--tRNA ligase	Selenocompound metabolism (ko00450);; Aminoacyl-tRNA biosynthesis (ko00970)	[J]	Translation, ribosomal structure and biogenesis	tRNA synthetases class I (M)	Probable methionine--tRNA ligase OS=Oryza sativa subsp. japonica OX=39947 GN=Os06g0508700 PE=2 SV=2	J	Translation, ribosomal structure and biogenesis	probable methionine--tRNA ligase [Prunus persica]
evm.TU.contig266.5	--	--	Molecular Function: nucleic acid binding (GO:0003676);; Molecular Function: zinc ion binding (GO:0008270);;	K17086|2.7e-09|fve:101300290|K17086 transmembrane 9 superfamily member 2/4 | (RefSeq) uncharacterized LOC101300290	--	--	--	MuDR family transposase	--	S	Function unknown	uncharacterized protein LOC109949371 [Prunus persica]
evm.TU.contig251.35	--	--	Biological Process: regulation of transcription, DNA-templated (GO:0006355);; Biological Process: cold acclimation (GO:0009631);; Biological Process: leaf senescence (GO:0010150);; Cellular Component: mediator complex (GO:0016592);; Biological Process: root development (GO:0048364);;	--	--	--	--	--	Mediator of RNA polymerase II transcription subunit 32 OS=Arabidopsis thaliana OX=3702 GN=MED32 PE=1 SV=1	S	Function unknown	mediator of RNA polymerase II transcription subunit 32 [Prunus persica]
evm.TU.contig38.186	--	--	Cellular Component: integral component of membrane (GO:0016021);;	--	--	--	--	Protein of unknown function (DUF1084)	Protein TOM THREE HOMOLOG 1 OS=Arabidopsis thaliana OX=3702 GN=THH1 PE=2 SV=1	S	Function unknown	hypothetical protein PRUPE_4G077600 [Prunus persica]
evm.TU.contig282.93	--	--	--	--	--	--	--	--	--	--	--	PREDICTED: PRUPE_4G245100 [Prunus dulcis]
evm.TU.contig271.70	--	--	Molecular Function: protein binding (GO:0005515);;	--	--	--	--	Variant SH3 domain	--	T	Signal transduction mechanisms	uncharacterized protein LOC117633783 isoform X1 [Prunus dulcis]
evm.TU.contig274.410	--	--	Molecular Function: oxidoreductase activity (GO:0016491);;	K04125|1.8e-08|csat:104779288|K04125 gibberellin 2beta-dioxygenase [EC:1.14.11.13] | (RefSeq) gibberellin 2-beta-dioxygenase 7-like	Diterpenoid biosynthesis (ko00904)	[QR]	Secondary metabolites biosynthesis, transport and catabolism;; General function prediction only	2OG-Fe(II) oxygenase superfamily	Gibberellin 20 oxidase 1 OS=Arabidopsis thaliana OX=3702 GN=GA20OX1 PE=2 SV=2	C	Energy production and conversion	unnamed protein product [Prunus armeniaca]
evm.TU.contig270.839	--	--	--	--	--	--	--	--	--	--	--	uncharacterized protein LOC18785340 [Prunus persica]
evm.TU.contig285.506	--	--	Molecular Function: DNA binding (GO:0003677);; Molecular Function: transposase activity (GO:0004803);; Biological Process: transposition, DNA-mediated (GO:0006313);; Molecular Function: zinc ion binding (GO:0008270);;	--	--	--	--	--	--	--	--	PREDICTED: uncharacterized protein LOC103343214 [Prunus mume]
evm.TU.contig148.22	[IQR]	Lipid transport and metabolism;; Secondary metabolites biosynthesis, transport and catabolism;; General function prediction only	Cellular Component: cytosol (GO:0005829);; Biological Process: abscisic acid biosynthetic process (GO:0009688);; Molecular Function: xanthoxin dehydrogenase activity (GO:0010301);;	K09841|1.5e-155|pper:18785370|K09841 xanthoxin dehydrogenase [EC:1.1.1.288] | (RefSeq) xanthoxin dehydrogenase	Carotenoid biosynthesis (ko00906)	[R]	General function prediction only	Enoyl-(Acyl carrier protein) reductase	Xanthoxin dehydrogenase OS=Arabidopsis thaliana OX=3702 GN=ABA2 PE=1 SV=1	Q	Secondary metabolites biosynthesis, transport and catabolism	xanthoxin dehydrogenase [Prunus persica]
evm.TU.contig77.833	--	--	Biological Process: mRNA splicing, via spliceosome (GO:0000398);; Cellular Component: U2 snRNP (GO:0005686);; Cellular Component: U12-type spliceosomal complex (GO:0005689);; Cellular Component: precatalytic spliceosome (GO:0071011);;	K12834|3.5e-63|adu:107482683|K12834 PHD finger-like domain-containing protein 5A | (RefSeq) PHD finger-like domain-containing protein 5B	Spliceosome (ko03040)	[S]	Function unknown	PHF5-like protein	PHD finger-like domain-containing protein 5A OS=Arabidopsis thaliana OX=3702 GN=At2g30000 PE=3 SV=1	S	Function unknown	hypothetical protein C4D60_Mb06t12860 [Musa balbisiana]
evm.TU.contig278.1351	--	--	--	--	--	--	--	--	--	--	--	Hypothetical predicted protein [Prunus dulcis]
evm.TU.contig272.2462	--	--	Biological Process: reproduction (GO:0000003);; Biological Process: nuclear division (GO:0000280);; Cellular Component: cellular_component (GO:0005575);; Cellular Component: intracellular (GO:0005622);; Cellular Component: cell (GO:0005623);; Cellular Component: cytoplasm (GO:0005737);; Biological Process: organelle organization (GO:0006996);; Biological Process: cell cycle (GO:0007049);; Biologi…	--	--	--	--	--	Protein POOR HOMOLOGOUS SYNAPSIS 1 OS=Arabidopsis thaliana OX=3702 GN=PHS1 PE=1 SV=1	S	Function unknown	protein POOR HOMOLOGOUS SYNAPSIS 1 [Prunus persica]
evm.TU.contig230.144	--	--	Cellular Component: ubiquitin ligase complex (GO:0000151);; Biological Process: protein polyubiquitination (GO:0000209);; Cellular Component: cytoplasm (GO:0005737);; Biological Process: ubiquitin-dependent protein catabolic process (GO:0006511);; Molecular Function: ubiquitin conjugating enzyme binding (GO:0031624);; Biological Process: positive regulation of proteasomal ubiquitin-dependent prot…	K11975|1.8e-69|pper:18771337|K11975 E3 ubiquitin-protein ligase RNF144 [EC:2.3.2.31] | (RefSeq) probable E3 ubiquitin-protein ligase RNF217	--	[O]	Posttranslational modification, protein turnover, chaperones	--	--	O	Posttranslational modification, protein turnover, chaperones	hypothetical protein PRUPE_8G007700 [Prunus persica]
evm.TU.contig279.849	--	--	--	--	--	--	--	--	--	S	Function unknown	unnamed protein product [Prunus armeniaca]
evm.TU.contig58.138	--	--	--	--	--	--	--	--	--	S	Function unknown	stigma-specific STIG1-like protein 1 [Prunus persica]
evm.TU.contig278.800	[T]	Signal transduction mechanisms	Molecular Function: acid phosphatase activity (GO:0003993);; Molecular Function: metal ion binding (GO:0046872);;	K22390|3.4e-303|pper:18776284|K22390 acid phosphatase type 7 | (RefSeq) probable inactive purple acid phosphatase 27	--	[G]	Carbohydrate transport and metabolism	Fn3-like domain from Purple Acid Phosphatase	Probable inactive purple acid phosphatase 27 OS=Arabidopsis thaliana OX=3702 GN=PAP27 PE=2 SV=1	G	Carbohydrate transport and metabolism	hypothetical protein G4B88_017979 [Cannabis sativa]
evm.TU.contig281.1448	--	--	Cellular Component: nucleotide-excision repair factor 2 complex (GO:0000111);; Molecular Function: damaged DNA binding (GO:0003684);; Molecular Function: single-stranded DNA binding (GO:0003697);; Cellular Component: cytoplasm (GO:0005737);; Biological Process: nucleotide-excision repair (GO:0006289);; Biological Process: mismatch repair (GO:0006298);; Cellular Component: chloroplast (GO:0009507)…	K10838|0.0e+00|pper:18782439|K10838 xeroderma pigmentosum group C-complementing protein | (RefSeq) DNA repair protein RAD4	Nucleotide excision repair (ko03420)	[L]	Replication, recombination and repair	Rad4 beta-hairpin domain 3	DNA repair protein RAD4 OS=Arabidopsis thaliana OX=3702 GN=RAD4 PE=1 SV=1	L	Replication, recombination and repair	DNA repair protein RAD4 [Prunus persica]
evm.TU.contig209.53	--	--	--	--	--	--	--	--	--	--	--	PREDICTED: uncharacterized protein LOC103323046 [Prunus mume]
evm.TU.contig127.207	--	--	Molecular Function: hydrolase activity, hydrolyzing O-glycosyl compounds (GO:0004553);; Biological Process: carbohydrate metabolic process (GO:0005975);; Cellular Component: anchored component of plasma membrane (GO:0046658);;	K19891|3.4e-63|lang:109349744|K19891 glucan endo-1,3-beta-glucosidase 1/2/3 [EC:3.2.1.39] | (RefSeq) glucan endo-1,3-beta-glucosidase 3-like	Starch and sucrose metabolism (ko00500)	--	--	Glycosyl hydrolases family 17	Glucan endo-1,3-beta-glucosidase 11 OS=Arabidopsis thaliana OX=3702 GN=At1g32860 PE=2 SV=1	G	Carbohydrate transport and metabolism	glucan endo-1,3-beta-glucosidase 14 [Prunus persica]
evm.TU.contig276.237	[O]	Posttranslational modification, protein turnover, chaperones	Molecular Function: ATP binding (GO:0005524);; Cellular Component: cytoplasm (GO:0005737);; Cellular Component: proteasome regulatory particle, base subcomplex (GO:0008540);; Molecular Function: hydrolase activity (GO:0016787);; Molecular Function: TBP-class protein binding (GO:0017025);; Biological Process: protein catabolic process (GO:0030163);; Biological Process: positive regulation of RNA p…	K03061|5.2e-187|pavi:110761666|K03061 26S proteasome regulatory subunit T1 | (RefSeq) 26S proteasome regulatory subunit 7 isoform X1	Proteasome (ko03050)	[O]	Posttranslational modification, protein turnover, chaperones	ATPase family associated with various cellular activities (AAA)	26S proteasome regulatory subunit 7 OS=Prunus persica OX=3760 GN=RPT1 PE=2 SV=1	O	Posttranslational modification, protein turnover, chaperones	26S protease regulatory subunit 7 [Prunus persica]
evm.TU.contig270.915	--	--	--	--	--	--	--	--	--	--	--	uncharacterized protein LOC18784873 [Prunus persica]
evm.TU.contig270.550	--	--	Biological Process: signal transduction (GO:0007165);;	--	--	[T]	Signal transduction mechanisms	RhoGAP domain	Uncharacterized Rho GTPase-activating protein At5g61530 OS=Arabidopsis thaliana OX=3702 GN=At5g61530 PE=1 SV=2	T	Signal transduction mechanisms	small G protein family protein / RhoGAP family protein [Prunus dulcis]
evm.TU.contig281.1285	[ER]	Amino acid transport and metabolism;; General function prediction only	Molecular Function: 4-hydroxyphenylpyruvate dioxygenase activity (GO:0003868);; Cellular Component: cytosol (GO:0005829);; Biological Process: tyrosine catabolic process (GO:0006572);; Molecular Function: identical protein binding (GO:0042802);;	K00457|1.7e-254|pper:18782301|K00457 4-hydroxyphenylpyruvate dioxygenase [EC:1.13.11.27] | (RefSeq) 4-hydroxyphenylpyruvate dioxygenase	Ubiquinone and other terpenoid-quinone biosynthesis (ko00130);; Tyrosine metabolism (ko00350);; Phenylalanine metabolism (ko00360)	[E]	Amino acid transport and metabolism	Glyoxalase/Bleomycin resistance protein/Dioxygenase superfamily	4-hydroxyphenylpyruvate dioxygenase OS=Arabidopsis thaliana OX=3702 GN=HPD PE=1 SV=2	E	Amino acid transport and metabolism	4-hydroxyphenylpyruvate dioxygenase [Prunus persica]
evm.TU.contig155.10	[O]	Posttranslational modification, protein turnover, chaperones	Molecular Function: translation elongation factor activity (GO:0003746);; Cellular Component: eukaryotic translation elongation factor 1 complex (GO:0005853);;	K03232|2.3e-84|pavi:110763208|K03232 elongation factor 1-beta | (RefSeq) elongation factor 1-delta 2-like	--	[K]	Transcription	EF-1 guanine nucleotide exchange domain	Elongation factor 1-delta 2 OS=Arabidopsis thaliana OX=3702 GN=At2g18110 PE=1 SV=1	K	Transcription	elongation factor 1-delta 2-like [Prunus avium]
evm.TU.contig285.499	--	--	Molecular Function: UDP-glycosyltransferase activity (GO:0008194);; Cellular Component: intracellular membrane-bounded organelle (GO:0043231);;	K13080|4.0e-126|vvi:100244875|K13080 flavanone 7-O-glucoside 2''-O-beta-L-rhamnosyltransferase [EC:2.4.1.236] | (RefSeq) flavanone 7-O-glucoside 2''-O-beta-L-rhamnosyltransferase	Flavonoid biosynthesis (ko00941);; Flavone and flavonol biosynthesis (ko00944)	[GC]	Carbohydrate transport and metabolism;; Energy production and conversion	UDP-glucoronosyl and UDP-glucosyl transferase	Beta-D-glucosyl crocetin beta-1,6-glucosyltransferase OS=Gardenia jasminoides OX=114476 GN=UGT94E5 PE=1 SV=1	--	--	beta-D-glucosyl crocetin beta-1,6-glucosyltransferase [Prunus persica]
evm.TU.contig277.278	--	--	Molecular Function: SNARE binding (GO:0000149);; Molecular Function: SNAP receptor activity (GO:0005484);; Biological Process: intracellular protein transport (GO:0006886);; Biological Process: vesicle fusion (GO:0006906);; Cellular Component: endomembrane system (GO:0012505);; Cellular Component: integral component of membrane (GO:0016021);; Cellular Component: SNARE complex (GO:0031201);; Biolo…	K08506|2.6e-136|pper:18786108|K08506 syntaxin of plants SYP7 | (RefSeq) syntaxin-71	SNARE interactions in vesicular transport (ko04130)	--	--	SNARE domain	Syntaxin-71 OS=Arabidopsis thaliana OX=3702 GN=SYP71 PE=1 SV=1	U	Intracellular trafficking, secretion, and vesicular transport	syntaxin-71 [Prunus persica]
evm.TU.contig271.310	[O]	Posttranslational modification, protein turnover, chaperones	--	K09529|1.0e-149|pper:18771616|K09529 DnaJ homolog subfamily C member 9 | (RefSeq) chaperone protein dnaJ 6	--	[O]	Posttranslational modification, protein turnover, chaperones	DnaJ domain	Chaperone protein dnaJ 6 OS=Arabidopsis thaliana OX=3702 GN=ATJ6 PE=2 SV=1	O	Posttranslational modification, protein turnover, chaperones	chaperone protein dnaJ 6 [Prunus persica]
evm.TU.contig77.92	--	--	Cellular Component: chloroplast (GO:0009507);; Biological Process: xanthophyll cycle (GO:0010028);; Biological Process: chlorophyll metabolic process (GO:0015994);; Molecular Function: oxidoreductase activity (GO:0016491);; Molecular Function: violaxanthin de-epoxidase activity (GO:0046422);;	K09839|1.0e-279|pper:18774598|K09839 violaxanthin de-epoxidase [EC:1.23.5.1] | (RefSeq) violaxanthin de-epoxidase, chloroplastic	Carotenoid biosynthesis (ko00906)	--	--	VDE lipocalin domain	Violaxanthin de-epoxidase, chloroplastic OS=Nicotiana tabacum OX=4097 GN=VDE1 PE=2 SV=1	S	Function unknown	violaxanthin de-epoxidase, chloroplastic [Prunus persica]
Prunus_persica_newGene_171	--	--	--	--	--	--	--	--	--	--	--	Haloacid dehalogenase-like hydrolase superfamily protein [Prunus dulcis]
evm.TU.contig255.49	[IR]	Lipid transport and metabolism;; General function prediction only	Molecular Function: NAD+ kinase activity (GO:0003951);; Molecular Function: diacylglycerol kinase activity (GO:0004143);; Molecular Function: ATP binding (GO:0005524);; Biological Process: protein kinase C-activating G-protein coupled receptor signaling pathway (GO:0007205);; Cellular Component: integral component of membrane (GO:0016021);; Biological Process: intracellular signal transduction (G…	K00901|0.0e+00|pper:18779616|K00901 diacylglycerol kinase (ATP) [EC:2.7.1.107] | (RefSeq) diacylglycerol kinase 2	Glycerolipid metabolism (ko00561);; Glycerophospholipid metabolism (ko00564);; Phosphatidylinositol signaling system (ko04070)	[IT]	Lipid transport and metabolism;; Signal transduction mechanisms	Diacylglycerol kinase accessory domain	Diacylglycerol kinase 2 OS=Arabidopsis thaliana OX=3702 GN=DGK2 PE=1 SV=1	--	--	diacylglycerol kinase 2 [Prunus persica]
evm.TU.contig273.417	--		Molecular Function: protein kinase activity (GO:0004672);; Molecular Function: ATP binding (GO:0005524);; Cellular Component: plasma membrane (GO:0005886);; Biological Process: hormone-mediated signaling pathway (GO:0009755);; Cellular Component: integral component of membrane (GO:0016021);;	K00924|3.1e-93|jcu:105635320|K00924 kinase [EC:2.7.1.-] | (RefSeq) receptor protein kinase CLAVATA1	--	--	--	Protein kinase domain	Leucine-rich repeat receptor-like serine/threonine-protein kinase BAM3 OS=Arabidopsis thaliana OX=3702 GN=BAM3 PE=1 SV=3	T	Signal transduction mechanisms	leucine-rich repeat receptor-like serine/threonine-protein kinase BAM3 [Prunus persica]
evm.TU.contig127.115	[T]	Signal transduction mechanisms	Molecular Function: protein serine/threonine phosphatase activity (GO:0004722);; Molecular Function: magnesium-dependent protein serine/threonine phosphatase activity (GO:0004724);; Molecular Function: metal ion binding (GO:0046872);;	K14803|3.7e-224|pper:18769029|K14803 protein phosphatase PTC2/3 [EC:3.1.3.16] | (RefSeq) probable protein phosphatase 2C 27	--	[T]	Signal transduction mechanisms	Protein phosphatase 2C	Probable protein phosphatase 2C 27 OS=Oryza sativa subsp. japonica OX=39947 GN=Os02g0799000 PE=2 SV=1	T	Signal transduction mechanisms	probable protein phosphatase 2C 27 [Prunus persica]
evm.TU.contig274.443	--	--	Cellular Component: endosome (GO:0005768);; Cellular Component: integral component of membrane (GO:0016021);; Biological Process: late endosome to vacuole transport via multivesicular body sorting pathway (GO:0032511);; Biological Process: negative regulation of protein localization to cell surface (GO:2000009);;	--	--	[T]	Signal transduction mechanisms	Vacuolar protein sorting 55	Vacuolar protein sorting-associated protein 55 homolog OS=Arabidopsis thaliana OX=3702 GN=At1g32410 PE=2 SV=1	T	Signal transduction mechanisms	PREDICTED: vacuolar protein sorting-associated protein 55 homolog [Prunus mume]
evm.TU.contig185.545	--	--	Molecular Function: protein binding (GO:0005515);;	K00276|4.5e-76|pvu:PHAVU_003G204000g|K00276 primary-amine oxidase [EC:1.4.3.21] | (RefSeq) hypothetical protein	Glycine, serine and threonine metabolism (ko00260);; Tyrosine metabolism (ko00350);; Phenylalanine metabolism (ko00360);; beta-Alanine metabolism (ko00410);; Isoquinoline alkaloid biosynthesis (ko00950);; Tropane, piperidine and pyridine alkaloid biosynthesis (ko00960)	--	--	Armadillo/beta-catenin-like repeat	--	S	Function unknown	uncharacterized protein LOC18768231 isoform X1 [Prunus persica]
evm.TU.contig188.196	[DPM]	Cell cycle control, cell division, chromosome partitioning;; Inorganic ion transport and metabolism;; Cell wall/membrane/envelope biogenesis	Molecular Function: ferroxidase activity (GO:0004322);; Molecular Function: copper ion binding (GO:0005507);; Cellular Component: plasma membrane (GO:0005886);; Biological Process: iron ion transport (GO:0006826);; Biological Process: iron ion homeostasis (GO:0055072);;	K19791|1.6e-198|oeu:111379234|K19791 iron transport multicopper oxidase | (RefSeq) L-ascorbate oxidase homolog	--	[Q]	Secondary metabolites biosynthesis, transport and catabolism	Multicopper oxidase	L-ascorbate oxidase homolog OS=Brassica napus OX=3708 GN=Bp10 PE=2 SV=1	Q	Secondary metabolites biosynthesis, transport and catabolism	L-ascorbate oxidase homolog [Prunus persica]
evm.TU.contig268.122	[L]	Replication, recombination and repair	Molecular Function: DNA binding (GO:0003677);; Molecular Function: ATP binding (GO:0005524);; Biological Process: DNA repair (GO:0006281);; Molecular Function: DNA-dependent ATPase activity (GO:0008094);;	K10871|9.4e-170|pper:18773262|K10871 RAD51-like protein 3 | (RefSeq) LOW QUALITY PROTEIN: DNA repair protein RAD51 homolog 4	Homologous recombination (ko03440)	[L]	Replication, recombination and repair	Rad51	DNA repair protein RAD51 homolog 4 OS=Arabidopsis thaliana OX=3702 GN=RAD51D PE=2 SV=2	L	Replication, recombination and repair	LOW QUALITY PROTEIN: DNA repair protein RAD51 homolog 4 [Prunus persica]
evm.TU.contig285.231	--	--	Cellular Component: endoplasmic reticulum membrane (GO:0005789);; Biological Process: protein N-linked glycosylation (GO:0006487);; Biological Process: oligosaccharide-lipid intermediate biosynthetic process (GO:0006490);; Cellular Component: integral component of membrane (GO:0016021);; Molecular Function: dolichyl pyrophosphate Glc1Man9GlcNAc2 alpha-1,3-glucosyltransferase activity (GO:0042283)…	K03849|1.6e-307|pper:18786196|K03849 alpha-1,3-glucosyltransferase [EC:2.4.1.265] | (RefSeq) probable dolichyl pyrophosphate Glc1Man9GlcNAc2 alpha-1,3-glucosyltransferase	N-Glycan biosynthesis (ko00510)	[K]	Transcription	ALG6, ALG8 glycosyltransferase family	Probable dolichyl pyrophosphate Glc1Man9GlcNAc2 alpha-1,3-glucosyltransferase OS=Arabidopsis thaliana OX=3702 GN=At2g44660 PE=2 SV=3	K	Transcription	probable dolichyl pyrophosphate Glc1Man9GlcNAc2 alpha-1,3-glucosyltransferase [Prunus persica]
evm.TU.contig282.156	--	--	--	--	--	--	--	Domain of unknown function (DUF4588)	--	S	Function unknown	uncharacterized protein LOC18766150 [Prunus persica]
evm.TU.contig258.97	--	--	Biological Process: reproduction (GO:0000003);; Biological Process: response to reactive oxygen species (GO:0000302);; Biological Process: response to acid chemical (GO:0001101);; Biological Process: developmental process involved in reproduction (GO:0003006);; Cellular Component: cellular_component (GO:0005575);; Cellular Component: extracellular region (GO:0005576);; Cellular Component: extrace…	--	--	--	--	Stigma-specific protein, Stig1	Protein GRIM REAPER OS=Arabidopsis thaliana OX=3702 GN=GRI PE=1 SV=1	S	Function unknown	protein GRIM REAPER-like [Prunus dulcis]
evm.TU.contig281.480	--	--	Cellular Component: extracellular region (GO:0005576);; Cellular Component: cell wall (GO:0005618);; Biological Process: plant-type cell wall organization (GO:0009664);; Cellular Component: integral component of membrane (GO:0016021);;	K20628|7.7e-141|pper:18781997|K20628 expansin | (RefSeq) expansin-A15	--	--	--	Expansin C-terminal domain	Expansin-A15 OS=Arabidopsis thaliana OX=3702 GN=EXPA15 PE=2 SV=2	S	Function unknown	PREDICTED: expansin-A10 [Prunus dulcis]
Prunus_persica_newGene_2542	--	--	Molecular Function: nucleic acid binding (GO:0003676);; Molecular Function: zinc ion binding (GO:0008270);; Biological Process: DNA integration (GO:0015074);;	K01768|5.6e-45|ghi:107911085|K01768 adenylate cyclase [EC:4.6.1.1] | (RefSeq) LOW QUALITY PROTEIN: uncharacterized protein LOC107911085	Purine metabolism (ko00230)	[R]	General function prediction only	--	Retrovirus-related Pol polyprotein from transposon RE2 OS=Arabidopsis thaliana OX=3702 GN=RE2 PE=4 SV=1	Q	Secondary metabolites biosynthesis, transport and catabolism	uncharacterized protein LOC109950541 [Prunus persica]
evm.TU.contig274.11	[T]	Signal transduction mechanisms	Molecular Function: protein kinase activity (GO:0004672);; Molecular Function: ATP binding (GO:0005524);; Cellular Component: plasma membrane (GO:0005886);; Molecular Function: chitin binding (GO:0008061);; Cellular Component: integral component of membrane (GO:0016021);; Molecular Function: protein homodimerization activity (GO:0042803);; Biological Process: innate immune response (GO:0045087);;…	K13429|2.6e-60|ccaj:109804580|K13429 chitin elicitor receptor kinase 1 | (RefSeq) lysM domain receptor-like kinase 3	Plant-pathogen interaction (ko04626)	--	--	Protein kinase domain	Protein LYK5 OS=Arabidopsis thaliana OX=3702 GN=LYK5 PE=2 SV=1	T	Signal transduction mechanisms	protein LYK5 [Prunus persica]
evm.TU.contig272.1128	[R]	General function prediction only	Molecular Function: DNA binding (GO:0003677);;	--	--	--	--	YbaB/EbfC DNA-binding family	Nucleoid-associated protein At2g24020, chloroplastic OS=Arabidopsis thaliana OX=3702 GN=STIC2 PE=1 SV=2	L	Replication, recombination and repair	nucleoid-associated protein At2g24020, chloroplastic [Prunus persica]
evm.TU.contig271.517	--	--	Molecular Function: protein binding (GO:0005515);;	--	--	--	--	BTB/POZ domain	BTB/POZ domain-containing protein At3g05675 OS=Arabidopsis thaliana OX=3702 GN=At3g05675 PE=2 SV=1	S	Function unknown	BTB/POZ domain-containing protein At3g05675 isoform X3 [Prunus persica]
evm.TU.contig270.951	--	--	Cellular Component: nucleosome (GO:0000786);; Molecular Function: DNA binding (GO:0003677);; Cellular Component: nucleus (GO:0005634);; Cellular Component: host cell nucleus (GO:0042025);; Molecular Function: protein heterodimerization activity (GO:0046982);;	K11254|3.1e-39|egu:105039262|K11254 histone H4 | (RefSeq) histone H4-like	--	[B]	Chromatin structure and dynamics	Centromere kinetochore component CENP-T histone fold	Histone H4 variant TH011 OS=Triticum aestivum OX=4565 PE=3 SV=2	B	Chromatin structure and dynamics	hypothetical protein Saspl_005601 [Salvia splendens]
evm.TU.contig175.15	--	--	Cellular Component: integral component of membrane (GO:0016021);;	--	--	--	--	--	Uncharacterized membrane protein At1g16860 OS=Arabidopsis thaliana OX=3702 GN=At1g16860 PE=1 SV=1	S	Function unknown	uncharacterized membrane protein At1g16860 [Prunus persica]
evm.TU.contig287.30	--	--	--	K21343|2.0e-13|thj:104810942|K21343 ubiquitin carboxyl-terminal hydrolase 15 [EC:3.4.19.12] | (RefSeq) ubiquitin carboxyl-terminal hydrolase 8 isoform X1	--	--	--	--	--	--	--	hypothetical protein Prudu_016718 [Prunus dulcis]
evm.TU.contig163.412	--	--	Cellular Component: plasma membrane (GO:0005886);; Molecular Function: peptide:proton symporter activity (GO:0015333);; Cellular Component: integral component of membrane (GO:0016021);; Molecular Function: oligopeptide transmembrane transporter activity (GO:0035673);; Molecular Function: peptide transmembrane transporter activity (GO:1904680);;	K14638|8.3e-199|gab:108478042|K14638 solute carrier family 15 (peptide/histidine transporter), member 3/4 | (RefSeq) protein NRT1/ PTR FAMILY 1.1-like	--	[E]	Amino acid transport and metabolism	POT family	Protein NRT1/ PTR FAMILY 1.2 OS=Arabidopsis thaliana OX=3702 GN=NPF1.2 PE=1 SV=1	E	Amino acid transport and metabolism	protein NRT1/ PTR FAMILY 1.1 [Prunus persica]
evm.TU.contig61.51	--	--	--	K17086|8.2e-70|fve:101300290|K17086 transmembrane 9 superfamily member 2/4 | (RefSeq) uncharacterized LOC101300290	--	--	--	MuDR family transposase	--	--	--	PREDICTED: uncharacterized protein LOC103327519 [Prunus mume]
evm.TU.contig273.1	[J]	Translation, ribosomal structure and biogenesis	Molecular Function: RNA binding (GO:0003723);;	K12741|1.9e-173|pper:18778332|K12741 heterogeneous nuclear ribonucleoprotein A1/A3 | (RefSeq) UBP1-associated protein 2C	Spliceosome (ko03040)	[R]	General function prediction only	RNA recognition motif. (a.k.a. RRM, RBD, or RNP domain)	UBP1-associated protein 2C OS=Arabidopsis thaliana OX=3702 GN=UBA2C PE=2 SV=1	A	RNA processing and modification	UBP1-associated protein 2C [Prunus yedoensis var. nudiflora]
evm.TU.contig141.36	[G]	Carbohydrate transport and metabolism	Cellular Component: integral component of membrane (GO:0016021);; Molecular Function: transmembrane transporter activity (GO:0022857);;	K08202|8.3e-264|pper:18778992|K08202 MFS transporter, OCT family, solute carrier family 22 (organic cation transporter), member 4/5 | (RefSeq) organic cation/carnitine transporter 4	--	[R]	General function prediction only	Sugar (and other) transporter	Organic cation/carnitine transporter 4 OS=Arabidopsis thaliana OX=3702 GN=OCT4 PE=2 SV=1	S	Function unknown	organic cation/carnitine transporter 4 [Prunus persica]
evm.TU.contig285.158	--	--	Cellular Component: integral component of membrane (GO:0016021);;	K09422|9.7e-13|rcu:8265812|K09422 transcription factor MYB, plant | (RefSeq) transcription factor DUO1	--	--	--	Plant protein of unknown function	--	S	Function unknown	UPF0481 protein At3g47200 [Prunus persica]
evm.TU.contig272.290	--	--	Molecular Function: protein kinase activity (GO:0004672);; Molecular Function: ATP binding (GO:0005524);; Molecular Function: metal ion binding (GO:0046872);;	K03070|0.0e+00|pmum:103319773|K03070 preprotein translocase subunit SecA [EC:7.4.2.8] | (RefSeq) protein translocase subunit SECA2, chloroplastic	Protein export (ko03060)	--	--	WD domain, G-beta repeat	--	S	Function unknown	hypothetical protein PRUPE_1G490500 [Prunus persica]
evm.TU.contig280.70	--	--	Molecular Function: protein binding (GO:0005515);; Cellular Component: cellular_component (GO:0005575);; Cellular Component: cell (GO:0005623);; Cellular Component: cilium (GO:0005929);; Biological Process: organelle organization (GO:0006996);; Biological Process: biological_process (GO:0008150);; Biological Process: regulation of signal transduction (GO:0009966);; Biological Process: negative re…	--	--	[Z]	Cytoskeleton	Tetratricopeptide repeat	Protein KINESIN LIGHT CHAIN-RELATED 2 OS=Arabidopsis thaliana OX=3702 GN=KLCR2 PE=1 SV=1	Z	Cytoskeleton	protein KINESIN LIGHT CHAIN-RELATED 1 [Prunus persica]
evm.TU.contig172.112	--	--	--	K23541|9.4e-30|egu:105051209|K23541 Ca2+/H+ antiporter, TMEM165/GDT1 family | (RefSeq) LOW QUALITY PROTEIN: uncharacterized protein LOC105051209	--	--	--	P21-Rho-binding domain	CRIB domain-containing protein RIC4 OS=Arabidopsis thaliana OX=3702 GN=RIC4 PE=1 SV=1	S	Function unknown	CRIB domain-containing protein RIC4 [Prunus persica]
evm.TU.contig278.962	--	--	Molecular Function: carbon-sulfur lyase activity (GO:0016846);;	K16903|4.5e-196|pper:18776298|K16903 L-tryptophan---pyruvate aminotransferase [EC:2.6.1.99] | (RefSeq) tryptophan aminotransferase-related protein 2	Tryptophan metabolism (ko00380)	--	--	Allinase	Tryptophan aminotransferase-related protein 2 OS=Arabidopsis thaliana OX=3702 GN=TAR2 PE=2 SV=1	E	Amino acid transport and metabolism	tryptophan aminotransferase-related protein 2 [Prunus persica]
evm.TU.contig268.227	[P]	Inorganic ion transport and metabolism	Molecular Function: molecular_function (GO:0003674);; Molecular Function: catalytic activity (GO:0003824);; Molecular Function: ubiquitin-protein transferase activity (GO:0004842);; Biological Process: cellular protein modification process (GO:0006464);; Biological Process: nitrogen compound metabolic process (GO:0006807);; Biological Process: response to stress (GO:0006950);; Biological Process:…	K19044|2.7e-132|obr:102716869|K19044 E3 ubiquitin-protein ligase XBAT32/33 [EC:2.3.2.27] | (RefSeq) E3 ubiquitin-protein ligase XB3	--	--	--	Ankyrin repeats (3 copies)	Putative E3 ubiquitin-protein ligase XBAT31 OS=Arabidopsis thaliana OX=3702 GN=XBAT31 PE=2 SV=1	O	Posttranslational modification, protein turnover, chaperones	putative E3 ubiquitin-protein ligase XBAT31 [Prunus persica]
evm.TU.contig272.728	--	--	Molecular Function: DNA replication origin binding (GO:0003688);; Cellular Component: nuclear origin of replication recognition complex (GO:0005664);; Biological Process: DNA replication (GO:0006260);;	K02604|1.2e-205|pper:18791616|K02604 origin recognition complex subunit 2 | (RefSeq) origin of replication complex subunit 2	--	[L]	Replication, recombination and repair	Origin recognition complex subunit 2	Origin of replication complex subunit 2 OS=Arabidopsis thaliana OX=3702 GN=ORC2 PE=1 SV=1	L	Replication, recombination and repair	origin of replication complex subunit 2 [Prunus persica]
evm.TU.contig185.14	[G]	Carbohydrate transport and metabolism	Molecular Function: sugar:proton symporter activity (GO:0005351);; Cellular Component: integral component of plasma membrane (GO:0005887);; Biological Process: glucose import (GO:0046323);;	K08150|4.3e-55|soe:110789090|K08150 MFS transporter, SP family, solute carrier family 2 (myo-inositol transporter), member 13 | (RefSeq) inositol transporter 1	--	[R]	General function prediction only	Sugar (and other) transporter	Polyol transporter 5 OS=Arabidopsis thaliana OX=3702 GN=PLT5 PE=1 SV=2	U	Intracellular trafficking, secretion, and vesicular transport	polyol transporter 5 [Prunus persica]
evm.TU.contig273.58	--	--	--	K10401|7.5e-17|pda:113463215|K10401 kinesin family member 18/19 | (RefSeq) uncharacterized protein LOC113463215	--	[R]	General function prediction only	Domain of unknown function (DUF4283)	--	S	Function unknown	uncharacterized protein LOC109947968 [Prunus persica]
evm.TU.contig284.490	--	--	Cellular Component: plasma membrane (GO:0005886);; Cellular Component: integral component of membrane (GO:0016021);; Molecular Function: transmembrane transporter activity (GO:0022857);; Biological Process: transmembrane transport (GO:0055085);;	--	--	--	--	Fusaric acid resistance protein-like	--	S	Function unknown	uncharacterized protein LOC18772091 [Prunus persica]
evm.TU.contig277.434	--	--	Molecular Function: DNA binding (GO:0003677);; Cellular Component: nucleus (GO:0005634);; Biological Process: regulation of transcription, DNA-templated (GO:0006355);; Biological Process: auxin-activated signaling pathway (GO:0009734);;	K14486|0.0e+00|pper:18786825|K14486 auxin response factor | (RefSeq) auxin response factor 18	Plant hormone signal transduction (ko04075)	--	--	Auxin response factor	Auxin response factor 18 OS=Arabidopsis thaliana OX=3702 GN=ARF18 PE=1 SV=1	K	Transcription	auxin response factor 18 [Prunus persica]
evm.TU.contig127.188	--	--	Cellular Component: nucleus (GO:0005634);; Biological Process: regulation of transcription, DNA-templated (GO:0006355);; Biological Process: auxin-activated signaling pathway (GO:0009734);;	K14484|6.4e-115|pper:18769181|K14484 auxin-responsive protein IAA | (RefSeq) auxin-responsive protein IAA20	Plant hormone signal transduction (ko04075)	--	--	AUX/IAA family	Auxin-responsive protein IAA10 OS=Oryza sativa subsp. indica OX=39946 GN=IAA10 PE=2 SV=2	K	Transcription	auxin-responsive protein IAA20 [Prunus persica]
evm.TU.contig188.60	--	--	Molecular Function: chromatin binding (GO:0003682);;	--	--	--	--	Agenet domain	--	S	Function unknown	uncharacterized protein LOC18778826 isoform X2 [Prunus persica]
evm.TU.contig271.439	[IQ]	Lipid transport and metabolism;; Secondary metabolites biosynthesis, transport and catabolism	Cellular Component: peroxisome (GO:0005777);; Biological Process: ubiquinone biosynthetic process (GO:0006744);; Cellular Component: integral component of membrane (GO:0016021);; Molecular Function: CoA-ligase activity (GO:0016405);;	K01904|0.0e+00|pper:18769172|K01904 4-coumarate--CoA ligase [EC:6.2.1.12] | (RefSeq) 4-coumarate--CoA ligase-like 6	Ubiquinone and other terpenoid-quinone biosynthesis (ko00130);; Phenylpropanoid biosynthesis (ko00940)	[I]	Lipid transport and metabolism	AMP-binding enzyme	4-coumarate--CoA ligase-like 6 OS=Arabidopsis thaliana OX=3702 GN=4CLL6 PE=1 SV=2	I	Lipid transport and metabolism	4-coumarate--CoA ligase-like 6 [Prunus persica]
evm.TU.contig38.714	--	--	Molecular Function: DNA binding (GO:0003677);; Biological Process: ATP synthesis coupled proton transport (GO:0015986);; Cellular Component: proton-transporting ATP synthase complex, catalytic core F(1) (GO:0045261);; Molecular Function: proton-transporting ATP synthase activity, rotational mechanism (GO:0046933);;	--	--	--	--	Myb-like DNA-binding domain	--	--	--	uncharacterized protein LOC117623989 [Prunus dulcis]
evm.TU.contig272.119	--	--	Biological Process: cutin biosynthetic process (GO:0010143);; Cellular Component: membrane (GO:0016020);; Cellular Component: integral component of membrane (GO:0016021);; Molecular Function: phosphatase activity (GO:0016791);; Molecular Function: glycerol-3-phosphate 2-O-acyltransferase activity (GO:0090447);;	K13508|2.5e-312|pper:18791641|K13508 glycerol-3-phosphate acyltransferase [EC:2.3.1.15 2.3.1.198] | (RefSeq) probable glycerol-3-phosphate acyltransferase 3	Glycerolipid metabolism (ko00561);; Glycerophospholipid metabolism (ko00564)	--	--	Acyltransferase	Probable glycerol-3-phosphate acyltransferase 3 OS=Arabidopsis thaliana OX=3702 GN=GPAT3 PE=2 SV=1	I	Lipid transport and metabolism	probable glycerol-3-phosphate acyltransferase 3 [Prunus persica]
evm.TU.contig273.374	--	--	--	K07478|3.2e-13|mdm:103449283|K07478 putative ATPase | (RefSeq) LOW QUALITY PROTEIN: ATPase WRNIP1	--	--	--	--	--	L	Replication, recombination and repair	hypothetical protein PRUPE_7G013000 [Prunus persica]
evm.TU.contig58.124	[L]	Replication, recombination and repair	Cellular Component: nuclear chromosome (GO:0000228);; Cellular Component: condensed nuclear chromosome (GO:0000794);; Molecular Function: ATP binding (GO:0005524);; Cellular Component: nucleus (GO:0005634);; Biological Process: reciprocal meiotic recombination (GO:0007131);; Molecular Function: DNA-dependent ATPase activity (GO:0008094);; Biological Process: meiotic mismatch repair involved in re…	K08741|0.0e+00|pper:18780325|K08741 DNA mismatch repair protein MSH5 | (RefSeq) DNA mismatch repair protein MSH5 isoform X3	--	[L]	Replication, recombination and repair	MutS domain V	DNA mismatch repair protein MSH5 OS=Arabidopsis thaliana OX=3702 GN=MSH5 PE=2 SV=1	L	Replication, recombination and repair	DNA mismatch repair protein MSH5 isoform X3 [Prunus persica]
evm.TU.contig271.750	--	--	--	--	--	--	--	--	--	--	--	uncharacterized protein LOC18770657 [Prunus persica]
evm.TU.contig280.190	--	--	Cellular Component: cellular_component (GO:0005575);; Cellular Component: intracellular (GO:0005622);; Cellular Component: cell (GO:0005623);; Cellular Component: nucleus (GO:0005634);; Cellular Component: nucleolus (GO:0005730);; Cellular Component: cytoplasm (GO:0005737);; Cellular Component: cytosol (GO:0005829);; Biological Process: cellular ion homeostasis (GO:0006873);; Biological Process: …	--	--	--	--	Seed maturation protein	Late embryogenesis abundant protein D-34 OS=Gossypium hirsutum OX=3635 PE=3 SV=1	S	Function unknown	late embryogenesis abundant protein D-34 [Prunus persica]
evm.TU.contig127.65	[C]	Energy production and conversion	Molecular Function: oxidoreductase activity, acting on the aldehyde or oxo group of donors, NAD or NADP as acceptor (GO:0016620);;	K00131|1.2e-253|pper:18769767|K00131 glyceraldehyde-3-phosphate dehydrogenase (NADP+) [EC:1.2.1.9] | (RefSeq) NADP-dependent glyceraldehyde-3-phosphate dehydrogenase	Glycolysis / Gluconeogenesis (ko00010);; Pentose phosphate pathway (ko00030);; Carbon metabolism (ko01200)	[C]	Energy production and conversion	Aldehyde dehydrogenase family	NADP-dependent glyceraldehyde-3-phosphate dehydrogenase OS=Arabidopsis thaliana OX=3702 GN=ALDH11A3 PE=1 SV=2	C	Energy production and conversion	hypothetical protein PRUPE_7G260700 [Prunus persica]
evm.TU.contig261.20	--	--	Cellular Component: chloroplast (GO:0009507);; Biological Process: chloroplast-nucleus signaling pathway (GO:0010019);; Biological Process: phytochromobilin biosynthetic process (GO:0010024);; Molecular Function: phytochromobilin:ferredoxin oxidoreductase activity (GO:0050619);; Molecular Function: cobalt ion binding (GO:0050897);;	K08101|5.7e-169|pper:18778367|K08101 phytochromobilin:ferredoxin oxidoreductase [EC:1.3.7.4] | (RefSeq) phytochromobilin:ferredoxin oxidoreductase, chloroplastic	Porphyrin and chlorophyll metabolism (ko00860)	--	--	Ferredoxin-dependent bilin reductase	Phytochromobilin:ferredoxin oxidoreductase, chloroplastic OS=Arabidopsis thaliana OX=3702 GN=HY2 PE=2 SV=1	S	Function unknown	phytochromobilin:ferredoxin oxidoreductase, chloroplastic [Prunus persica]
evm.TU.contig272.820	[QV]	Secondary metabolites biosynthesis, transport and catabolism;; Defense mechanisms	Molecular Function: iron ion binding (GO:0005506);; Molecular Function: oxidoreductase activity, acting on paired donors, with incorporation or reduction of molecular oxygen (GO:0016705);; Molecular Function: heme binding (GO:0020037);;	K13260|5.7e-25|fve:101304511|K13260 isoflavone/4'-methoxyisoflavone 2'-hydroxylase [EC:1.14.14.90 1.14.14.89] | (RefSeq) cytochrome P450 81E8-like	Isoflavonoid biosynthesis (ko00943)	[Q]	Secondary metabolites biosynthesis, transport and catabolism	Cytochrome P450	Cytochrome P450 81D11 OS=Arabidopsis thaliana OX=3702 GN=CYP81D11 PE=2 SV=1	Q	Secondary metabolites biosynthesis, transport and catabolism	PREDICTED: cytochrome P450 [Prunus dulcis]
evm.TU.contig198.3	--	--	Cellular Component: integral component of membrane (GO:0016021);;	--	--	--	--	--	--	--	--	hypothetical protein PRUPE_2G068600 [Prunus persica]
evm.TU.contig274.29	[J]	Translation, ribosomal structure and biogenesis	Biological Process: mRNA splicing, via spliceosome (GO:0000398);; Biological Process: maturation of LSU-rRNA (GO:0000470);; Molecular Function: RNA binding (GO:0003723);; Biological Process: maturation of SSU-rRNA (GO:0030490);; Cellular Component: box C/D snoRNP complex (GO:0031428);; Cellular Component: small-subunit processome (GO:0032040);; Cellular Component: U4/U6 x U5 tri-snRNP complex (GO…	K12845|4.4e-65|pavi:110748682|K12845 U4/U6 small nuclear ribonucleoprotein SNU13 | (RefSeq) NHP2-like protein 1	Ribosome biogenesis in eukaryotes (ko03008);; Spliceosome (ko03040)	[AJ]	RNA processing and modification;; Translation, ribosomal structure and biogenesis	Ribosomal protein L7Ae/L30e/S12e/Gadd45 family	--	--	--	NHP2-like protein 1 [Prunus persica]
Prunus_persica_newGene_3134	--	--	Molecular Function: double-stranded DNA binding (GO:0003690);; Biological Process: regulation of transcription, DNA-templated (GO:0006355);;	K15032|1.1e-186|pper:18767569|K15032 mTERF domain-containing protein, mitochondrial | (RefSeq) transcription termination factor MTERF4, chloroplastic isoform X2	--	[KR]	Transcription;; General function prediction only	mTERF	Transcription termination factor MTERF4, chloroplastic OS=Arabidopsis thaliana OX=3702 GN=MTERF4 PE=1 SV=1	K	Transcription	transcription termination factor MTERF4, chloroplastic isoform X2 [Prunus persica]
evm.TU.contig285.371	--	--	Cellular Component: plasma membrane (GO:0005886);; Biological Process: anion transport (GO:0006820);; Molecular Function: mechanically-gated ion channel activity (GO:0008381);; Cellular Component: integral component of membrane (GO:0016021);; Biological Process: detection of mechanical stimulus (GO:0050982);;	K22048|0.0e+00|pper:18786704|K22048 mechanosensitive ion channel protein 4/5/6/7/8/9/10 | (RefSeq) mechanosensitive ion channel protein 10	--	[M]	Cell wall/membrane/envelope biogenesis	Mechanosensitive ion channel	Mechanosensitive ion channel protein 10 OS=Arabidopsis thaliana OX=3702 GN=MSL10 PE=1 SV=1	M	Cell wall/membrane/envelope biogenesis	mechanosensitive ion channel protein 10 [Prunus persica]
evm.TU.contig272.2180	--	--	Molecular Function: DNA binding (GO:0003677);; Molecular Function: transcription factor activity, sequence-specific DNA binding (GO:0003700);; Cellular Component: nucleus (GO:0005634);;	K16222|3.0e-58|csat:104740088|K16222 Dof zinc finger protein DOF5.5 | (RefSeq) cyclic dof factor 1	Circadian rhythm - plant (ko04712)	--	--	Dof domain, zinc finger	Cyclic dof factor 2 OS=Arabidopsis thaliana OX=3702 GN=CDF2 PE=1 SV=2	K	Transcription	cyclic dof factor 1 [Prunus persica]
evm.TU.contig287.13	--	--	Molecular Function: microtubule motor activity (GO:0003777);; Molecular Function: ATP binding (GO:0005524);; Cellular Component: kinesin complex (GO:0005871);; Cellular Component: microtubule (GO:0005874);; Biological Process: microtubule-based movement (GO:0007018);; Molecular Function: microtubule binding (GO:0008017);; Molecular Function: ATPase activity (GO:0016887);;	K10400|0.0e+00|pper:18773044|K10400 kinesin family member 15 | (RefSeq) kinesin-like protein KIN-12E	--	[Z]	Cytoskeleton	Kinesin motor domain	Kinesin-like protein KIN-12E OS=Arabidopsis thaliana OX=3702 GN=KIN12E PE=3 SV=1	Z	Cytoskeleton	kinesin-like protein KIN-12E [Prunus persica]
evm.TU.contig272.536	[P]	Inorganic ion transport and metabolism	Molecular Function: ATP binding (GO:0005524);; Cellular Component: plasma membrane (GO:0005886);; Molecular Function: hydrogen-exporting ATPase activity, phosphorylative mechanism (GO:0008553);; Cellular Component: integral component of membrane (GO:0016021);; Molecular Function: ATPase activity (GO:0016887);; Biological Process: regulation of intracellular pH (GO:0051453);; Biological Process: h…	K01535|0.0e+00|pper:18793814|K01535 H+-transporting ATPase [EC:7.1.2.1] | (RefSeq) plasma membrane ATPase 4	Oxidative phosphorylation (ko00190)	[P]	Inorganic ion transport and metabolism	E1-E2 ATPase	Plasma membrane ATPase 4 OS=Nicotiana plumbaginifolia OX=4092 GN=PMA4 PE=2 SV=1	P	Inorganic ion transport and metabolism	plasma membrane ATPase 4 [Prunus persica]
evm.TU.contig272.289	--	--	Cellular Component: integral component of membrane (GO:0016021);;	--	--	[S]	Function unknown	Keratinocyte-associated protein 2	--	S	Function unknown	keratinocyte-associated protein 2 [Prunus persica]
evm.TU.contig151.9	--	--	--	--	--	--	--	--	--	--	--	uncharacterized protein LOC109949712 [Prunus persica]
evm.TU.contig77.97	--	--	--	--	--	--	--	--	--	--	--	uncharacterized protein LOC18772150 isoform X1 [Prunus persica]
evm.TU.contig180.2	--	--	--	--	--	--	--	--	--	--	--	hypothetical protein PRUPE_4G272900 [Prunus persica]
evm.TU.contig209.16	--	--	Molecular Function: sulfotransferase activity (GO:0008146);;	K22312|5.1e-159|pper:18787604|K22312 hydroxyjasmonate sulfotransferase [EC:2.8.2.39] | (RefSeq) cytosolic sulfotransferase 15	--	[R]	General function prediction only	Sulfotransferase domain	Cytosolic sulfotransferase 15 OS=Arabidopsis thaliana OX=3702 GN=SOT15 PE=1 SV=1	S	Function unknown	hypothetical protein PRUPE_2G043800 [Prunus persica]
evm.TU.contig268.433	--	--	--	--	--	--	--	Root cap	--	S	Function unknown	uncharacterized protein LOC18773365 [Prunus persica]
evm.TU.contig203.12	[K]	Transcription	Molecular Function: RNA binding (GO:0003723);;	--	--	--	--	Double-stranded RNA binding motif	Double-stranded RNA-binding protein 1 OS=Oryza sativa subsp. japonica OX=39947 GN=DRB1 PE=2 SV=1	J	Translation, ribosomal structure and biogenesis	double-stranded RNA-binding protein 1-like [Prunus persica]
Prunus_persica_newGene_793	--	--	Molecular Function: ATP binding (GO:0005524);;	--	--	--	--	Domain of unknown function (DUF1985)	--	--	--	uncharacterized protein LOC18785029 [Prunus persica]
evm.TU.contig185.383	--	--	Molecular Function: calcium ion binding (GO:0005509);; Cellular Component: endosome (GO:0005768);; Cellular Component: trans-Golgi network (GO:0005802);; Biological Process: ubiquitin-dependent protein catabolic process (GO:0006511);; Biological Process: protein targeting to vacuole (GO:0006623);; Biological Process: Golgi to vacuole transport (GO:0006896);; Cellular Component: membrane (GO:00160…	K01859|3.2e-273|sita:101771169|K01859 chalcone isomerase [EC:5.5.1.6] | (RefSeq) vacuolar-sorting receptor 1	Flavonoid biosynthesis (ko00941)	--	--	PA domain	Vacuolar-sorting receptor 3 OS=Arabidopsis thaliana OX=3702 GN=VSR3 PE=2 SV=1	T	Signal transduction mechanisms	vacuolar-sorting receptor 3 [Prunus persica]
evm.TU.contig141.85	--	--	Molecular Function: molecular_function (GO:0003674);; Molecular Function: catalytic activity (GO:0003824);; Molecular Function: phosphoprotein phosphatase activity (GO:0004721);; Molecular Function: binding (GO:0005488);; Molecular Function: protein binding (GO:0005515);; Cellular Component: cellular_component (GO:0005575);; Cellular Component: intracellular (GO:0005622);; Cellular Component: cel…	K14819|7.7e-37|pmum:103339196|K14819 dual specificity phosphatase 12 [EC:3.1.3.16 3.1.3.48] | (RefSeq) dual specificity protein phosphatase 12-like	--	--	--	Dual specificity phosphatase, catalytic domain	--	V	Defense mechanisms	PREDICTED: uncharacterized protein LOC103326284 isoform X1 [Prunus mume]
evm.TU.contig277.67	[QV]	Secondary metabolites biosynthesis, transport and catabolism;; Defense mechanisms	Molecular Function: iron ion binding (GO:0005506);; Molecular Function: oxidoreductase activity, acting on paired donors, with incorporation or reduction of molecular oxygen (GO:0016705);; Molecular Function: heme binding (GO:0020037);;	K20495|7.6e-113|lsv:111880123|K20495 long-chain fatty acid omega-monooxygenase [EC:1.14.14.80] | (RefSeq) cytochrome P450 704B1	Fatty acid degradation (ko00071);; Cutin, suberine and wax biosynthesis (ko00073)	[QI]	Secondary metabolites biosynthesis, transport and catabolism;; Lipid transport and metabolism	Cytochrome P450	Cytochrome P450 704C1 OS=Pinus taeda OX=3352 GN=CYP704C1 PE=2 SV=1	--	--	cytochrome P450 704C1 [Prunus persica]
evm.TU.contig77.705	--	--	Biological Process: lipid transport (GO:0006869);; Molecular Function: lipid binding (GO:0008289);; Cellular Component: membrane (GO:0016020);;	--	--	--	--	Protease inhibitor/seed storage/LTP family	Non-specific lipid-transfer protein 1 OS=Prunus dulcis OX=3755 PE=3 SV=1	--	--	non-specific lipid-transfer protein [Prunus persica]
evm.TU.contig185.146	--	--	Molecular Function: DNA binding (GO:0003677);; Cellular Component: nucleus (GO:0005634);;	--	--	--	--	--	--	--	--	unnamed protein product [Prunus armeniaca]
evm.TU.contig185.438	[R]	General function prediction only	--	K09761|4.1e-60|cic:CICLE_v10030269mg|K09761 16S rRNA (uracil1498-N3)-methyltransferase [EC:2.1.1.193] | (RefSeq) hypothetical protein	--	[S]	Function unknown	EVE domain	--	S	Function unknown	thymocyte nuclear protein 1 [Prunus persica]
evm.TU.contig261.1	--	--	--	--	--	--	--	--	--	--	--	hypothetical protein PRUPE_4G260300 [Prunus persica]
Prunus_persica_newGene_3338	[K]	Transcription	Biological Process: defense response (GO:0006952);; Molecular Function: ADP binding (GO:0043531);;	K13457|7.0e-69|nnu:104607772|K13457 disease resistance protein RPM1 | (RefSeq) disease resistance protein RPM1-like	Plant-pathogen interaction (ko04626)	[T]	Signal transduction mechanisms	NB-ARC domain	Putative disease resistance protein At1g50180 OS=Arabidopsis thaliana OX=3702 GN=At1g50180 PE=3 SV=2	T	Signal transduction mechanisms	hypothetical protein PRUPE_1G043700 [Prunus persica]
evm.TU.contig271.1284	--	--	Cellular Component: chloroplast (GO:0009507);;	K12897|3.6e-95|fve:101310449|K12897 transformer-2 protein | (RefSeq) ankyrin repeat domain-containing protein, chloroplastic	Spliceosome (ko03040)	[R]	General function prediction only	Ankyrin repeats (3 copies)	Ankyrin repeat domain-containing protein, chloroplastic OS=Arabidopsis thaliana OX=3702 GN=AKRP PE=1 SV=2	S	Function unknown	ankyrin repeat domain-containing protein, chloroplastic [Prunus persica]
evm.TU.contig271.574	--	--	--	--	--	--	--	--	--	--	--	uncharacterized protein LOC109950191 [Prunus persica]
evm.TU.contig65.90	--	--	Cellular Component: integral component of membrane (GO:0016021);;	--	--	--	--	--	--	--	--	hypothetical protein PRUPE_2G011300 [Prunus persica]
evm.TU.contig272.1837	--	--	--	K18643|1.6e-23|gra:105795008|K18643 katanin p80 WD40 repeat-containing subunit B1 | (RefSeq) uncharacterized LOC105795008	--	--	--	Protein of unknown function (DUF789)	--	S	Function unknown	uncharacterized protein LOC18792721 [Prunus persica]
evm.TU.contig273.321	--	--	Cellular Component: cytoplasm (GO:0005737);; Molecular Function: rRNA (uridine-N3-)-methyltransferase activity (GO:0070042);; Biological Process: rRNA base methylation (GO:0070475);;	K19307|2.9e-120|pper:18779418|K19307 25S rRNA (uracil2634-N3)-methyltransferase [EC:2.1.1.313] | (RefSeq) uncharacterized protein At4g26485 isoform X1	--	[S]	Function unknown	Domain of unknown function (DUF2431)	Uncharacterized protein At4g26485 OS=Arabidopsis thaliana OX=3702 GN=At4g26485 PE=4 SV=1	S	Function unknown	uncharacterized protein At4g26485 isoform X2 [Prunus persica]
evm.TU.contig235.20	--	--	Cellular Component: nucleus (GO:0005634);; Biological Process: regulation of transcription, DNA-templated (GO:0006355);; Molecular Function: zinc ion binding (GO:0008270);;	K01728|2.4e-14|vra:106768712|K01728 pectate lyase [EC:4.2.2.2] | (RefSeq) pectate lyase 1-like	Pentose and glucuronate interconversions (ko00040)	--	--	--	--	S	Function unknown	PKS-NRPS hybrid synthetase CHGG_01239-like [Prunus avium]
evm.TU.contig272.2187	--	--	--	--	--	--	--	--	--	--	--	hypothetical protein PanWU01x14_167050, partial [Parasponia andersonii]
Prunus_persica_newGene_1828	--	--	Molecular Function: protein serine/threonine kinase activity (GO:0004674);; Molecular Function: ATP binding (GO:0005524);; Cellular Component: plasma membrane (GO:0005886);; Biological Process: protein phosphorylation (GO:0006468);; Cellular Component: integral component of membrane (GO:0016021);; Biological Process: recognition of pollen (GO:0048544);;	K01183|5.7e-24|nsy:104241083|K01183 chitinase [EC:3.2.1.14] | (RefSeq) chitinase-3-like protein 2	Amino sugar and nucleotide sugar metabolism (ko00520)	--	--	Domain of unknown function (DUF3403)	Receptor-like serine/threonine-protein kinase SD1-6 OS=Arabidopsis thaliana OX=3702 GN=SD16 PE=1 SV=2	T	Signal transduction mechanisms	hypothetical protein PRUPE_4G193300 [Prunus persica]
evm.TU.contig157.1	--	--	Cellular Component: integral component of membrane (GO:0016021);;	--	--	--	--	Core-2/I-Branching enzyme	Glycosyltransferase BC10 OS=Oryza sativa subsp. japonica OX=39947 GN=BC10 PE=1 SV=1	S	Function unknown	uncharacterized protein LOC18778571 [Prunus persica]
evm.TU.contig33.133	[GI]	Carbohydrate transport and metabolism;; Lipid transport and metabolism	Molecular Function: pectinesterase activity (GO:0030599);; Biological Process: cell wall modification (GO:0042545);; Molecular Function: aspartyl esterase activity (GO:0045330);; Biological Process: pectin catabolic process (GO:0045490);; Molecular Function: carboxylic ester hydrolase activity (GO:0052689);;	K01051|5.8e-197|pper:18791348|K01051 pectinesterase [EC:3.1.1.11] | (RefSeq) putative pectinesterase 63	Pentose and glucuronate interconversions (ko00040)	--	--	Pectinesterase	Pectinesterase PPME1 OS=Arabidopsis thaliana OX=3702 GN=PPME1 PE=1 SV=1	G	Carbohydrate transport and metabolism	putative pectinesterase 63 [Prunus persica]
evm.TU.contig278.434	--	--	Cellular Component: ubiquitin ligase complex (GO:0000151);; Molecular Function: molecular_function (GO:0003674);; Molecular Function: binding (GO:0005488);; Molecular Function: protein binding (GO:0005515);; Cellular Component: cellular_component (GO:0005575);; Cellular Component: intracellular (GO:0005622);; Cellular Component: cell (GO:0005623);; Cellular Component: nucleus (GO:0005634);; Biolo…	--	--	--	--	BTB/POZ domain	BTB/POZ domain-containing protein POB1 OS=Arabidopsis thaliana OX=3702 GN=POB1 PE=1 SV=2	S	Function unknown	BTB/POZ domain-containing protein POB1 [Prunus persica]
evm.TU.contig271.1244	--	--	--	--	--	--	--	Myb/SANT-like DNA-binding domain	--	S	Function unknown	L10-interacting MYB domain-containing protein isoform X1 [Prunus persica]
evm.TU.contig279.737	--	--	Molecular Function: protein binding (GO:0005515);;	K14552|0.0e+00|pper:18792849|K14552 NET1-associated nuclear protein 1 (U3 small nucleolar RNA-associated protein 17) | (RefSeq) WD repeat-containing protein 75 isoform X1	Ribosome biogenesis in eukaryotes (ko03008)	[R]	General function prediction only	WD domain, G-beta repeat	--	S	Function unknown	WD repeat-containing protein 75 isoform X1 [Prunus dulcis]
evm.TU.contig17.344	[P]	Inorganic ion transport and metabolism	Biological Process: potassium ion transport (GO:0006813);; Molecular Function: potassium ion transmembrane transporter activity (GO:0015079);; Cellular Component: membrane (GO:0016020);; Cellular Component: integral component of membrane (GO:0016021);;	K03549|0.0e+00|pper:18772652|K03549 KUP system potassium uptake protein | (RefSeq) potassium transporter 1	--	--	--	K+ potassium transporter	Potassium transporter 1 OS=Arabidopsis thaliana OX=3702 GN=POT1 PE=1 SV=2	P	Inorganic ion transport and metabolism	potassium transporter 1 [Prunus persica]
evm.TU.contig279.343	[Q]	Secondary metabolites biosynthesis, transport and catabolism	Molecular Function: metal ion binding (GO:0046872);; Molecular Function: dioxygenase activity (GO:0051213);;	K13229|2.3e-84|sita:101778204|K13229 2,4-dihydroxy-1,4-benzoxazin-3-one-glucoside dioxygenase [EC:1.14.11.59] | (RefSeq) DIBOA-glucoside dioxygenase BX6	Benzoxazinoid biosynthesis (ko00402)	[QR]	Secondary metabolites biosynthesis, transport and catabolism;; General function prediction only	2OG-Fe(II) oxygenase superfamily	1-aminocyclopropane-1-carboxylate oxidase homolog 1 OS=Arabidopsis thaliana OX=3702 GN=At1g06620 PE=2 SV=1	Q	Secondary metabolites biosynthesis, transport and catabolism	hypothetical protein PRUPE_1G035900 [Prunus persica]
evm.TU.contig77.723	--	--	Cellular Component: integral component of membrane (GO:0016021);;	--	--	--	--	--	--	S	Function unknown	stress response protein NST1 isoform X1 [Prunus persica]
evm.TU.contig268.540	--	--	Molecular Function: peroxidase activity (GO:0004601);;	--	--	--	--	--	--	--	--	unnamed protein product [Prunus armeniaca]
evm.TU.contig38.218	[K]	Transcription	Molecular Function: phosphoprotein phosphatase activity (GO:0004721);;	K17616|4.9e-214|pper:18781286|K17616 CTD small phosphatase-like protein 2 [EC:3.1.3.-] | (RefSeq) CTD small phosphatase-like protein 2-A	--	[K]	Transcription	NLI interacting factor-like phosphatase	--	K	Transcription	CTD small phosphatase-like protein 2-A [Prunus persica]
evm.TU.contig276.238	[O]	Posttranslational modification, protein turnover, chaperones	Molecular Function: ATP binding (GO:0005524);; Cellular Component: cytoplasm (GO:0005737);; Cellular Component: proteasome regulatory particle, base subcomplex (GO:0008540);; Molecular Function: hydrolase activity (GO:0016787);; Molecular Function: TBP-class protein binding (GO:0017025);; Biological Process: protein catabolic process (GO:0030163);; Biological Process: positive regulation of RNA p…	K03061|5.9e-35|adu:107473233|K03061 26S proteasome regulatory subunit T1 | (RefSeq) 26S protease regulatory subunit 7	Proteasome (ko03050)	[O]	Posttranslational modification, protein turnover, chaperones	AAA+ lid domain	26S proteasome regulatory subunit 7 homolog A OS=Arabidopsis thaliana OX=3702 GN=RPT1A PE=1 SV=1	O	Posttranslational modification, protein turnover, chaperones	26S proteasome regulatory subunit 7A [Manihot esculenta]
evm.TU.contig275.187	[R]	General function prediction only	Molecular Function: O-methyltransferase activity (GO:0008171);; Molecular Function: S-adenosylmethionine-dependent methyltransferase activity (GO:0008757);;	K00588|1.2e-75|pmum:103322058|K00588 caffeoyl-CoA O-methyltransferase [EC:2.1.1.104] | (RefSeq) flavonoid 3',5'-methyltransferase-like	Phenylpropanoid biosynthesis (ko00940);; Flavonoid biosynthesis (ko00941);; Stilbenoid, diarylheptanoid and gingerol biosynthesis (ko00945)	[Q]	Secondary metabolites biosynthesis, transport and catabolism	O-methyltransferase	Flavonoid 3',5'-methyltransferase OS=Vitis vinifera OX=29760 GN=FAOMT PE=1 SV=1	Q	Secondary metabolites biosynthesis, transport and catabolism	PREDICTED: flavonoid 3',5'-methyltransferase-like [Prunus mume]
evm.TU.contig163.319	[E]	Amino acid transport and metabolism	Molecular Function: peptidyltransferase activity (GO:0000048);; Cellular Component: plasma membrane (GO:0005886);; Biological Process: glutathione catabolic process (GO:0006751);; Cellular Component: integral component of membrane (GO:0016021);; Molecular Function: glutathione hydrolase activity (GO:0036374);;	K18592|0.0e+00|pper:18771318|K18592 gamma-glutamyltranspeptidase / glutathione hydrolase / leukotriene-C4 hydrolase [EC:2.3.2.2 3.4.19.13 3.4.19.14] | (RefSeq) gamma-glutamyltranspeptidase 3	Taurine and hypotaurine metabolism (ko00430);; Cyanoamino acid metabolism (ko00460);; Glutathione metabolism (ko00480);; Arachidonic acid metabolism (ko00590)	[E]	Amino acid transport and metabolism	Gamma-glutamyltranspeptidase	Glutathione hydrolase 3 OS=Arabidopsis thaliana OX=3702 GN=GGT3 PE=2 SV=1	E	Amino acid transport and metabolism	gamma-glutamyltranspeptidase 3 [Prunus persica]
evm.TU.contig279.1136	--	--	Molecular Function: protein phosphatase inhibitor activity (GO:0004864);; Cellular Component: nucleus (GO:0005634);; Cellular Component: cytoplasm (GO:0005737);; Biological Process: abscisic acid-activated signaling pathway (GO:0009738);; Molecular Function: abscisic acid binding (GO:0010427);; Molecular Function: signaling receptor activity (GO:0038023);; Biological Process: regulation of protei…	--	--	--	--	--	Major strawberry allergen Fra a 1.04 OS=Fragaria ananassa OX=3747 GN=Fra a 1.04 PE=1 SV=1	--	--	uncharacterized protein LOC18792124 [Prunus persica]
evm.TU.contig278.244	[T]	Signal transduction mechanisms	Molecular Function: calmodulin binding (GO:0005516);; Molecular Function: ATP binding (GO:0005524);; Cellular Component: nucleus (GO:0005634);; Cellular Component: cytoplasm (GO:0005737);; Molecular Function: calcium-dependent protein serine/threonine kinase activity (GO:0009931);; Biological Process: peptidyl-serine phosphorylation (GO:0018105);; Biological Process: intracellular signal transduc…	K13412|1.7e-83|nau:109233187|K13412 calcium-dependent protein kinase [EC:2.7.11.1] | (RefSeq) calcium-dependent protein kinase 26-like	Plant-pathogen interaction (ko04626)	[T]	Signal transduction mechanisms	Protein kinase domain	Calcium-dependent protein kinase 10 OS=Arabidopsis thaliana OX=3702 GN=CPK10 PE=1 SV=1	T	Signal transduction mechanisms	calcium-dependent protein kinase 26 [Prunus persica]
evm.TU.contig223.103	--	--	--	K17911|8.7e-28|pvu:PHAVU_007G175900g|K17911 beta-carotene isomerase [EC:5.2.1.14] | (RefSeq) hypothetical protein	Carotenoid biosynthesis (ko00906)	--	--	Domain of unknown function (DUF4033)	Beta-carotene isomerase D27, chloroplastic OS=Arabidopsis thaliana OX=3702 GN=D27 PE=1 SV=1	S	Function unknown	beta-carotene isomerase D27, chloroplastic isoform X2 [Prunus persica]
evm.TU.contig272.2369	--	--	Biological Process: intracellular protein transport (GO:0006886);; Biological Process: Golgi to vacuole transport (GO:0006896);; Biological Process: receptor-mediated endocytosis (GO:0006898);; Cellular Component: AP-1 adaptor complex (GO:0030121);; Molecular Function: clathrin adaptor activity (GO:0035615);;	K12391|0.0e+00|pper:18789023|K12391 AP-1 complex subunit gamma-1 | (RefSeq) AP-1 complex subunit gamma-2 isoform X2	--	[U]	Intracellular trafficking, secretion, and vesicular transport	Adaptin N terminal region	AP-1 complex subunit gamma-2 OS=Arabidopsis thaliana OX=3702 GN=At1g60070 PE=1 SV=2	U	Intracellular trafficking, secretion, and vesicular transport	AP-1 complex subunit gamma-2 isoform X2 [Prunus persica]
evm.TU.contig281.1162	[P]	Inorganic ion transport and metabolism	Molecular Function: molecular_function (GO:0003674);; Molecular Function: catalytic activity (GO:0003824);; Biological Process: biological_process (GO:0008150);; Biological Process: metabolic process (GO:0008152);; Biological Process: response to toxic substance (GO:0009636);; Molecular Function: oxidoreductase activity (GO:0016491);; Molecular Function: arsenate reductase activity (GO:0030611);;…	K22547|3.2e-74|pper:18783283|K22547 arsenate reductase [EC:1.20.4.1] | (RefSeq) rhodanese-like domain-containing protein 19, mitochondrial isoform X1	--	[P]	Inorganic ion transport and metabolism	Rhodanese-like domain	Protein HIGH ARSENIC CONTENT 1, mitochondrial OS=Arabidopsis thaliana OX=3702 GN=HAC1 PE=1 SV=1	P	Inorganic ion transport and metabolism	rhodanese-like domain-containing protein 19, mitochondrial isoform X1 [Prunus persica]
evm.TU.contig272.120	[G]	Carbohydrate transport and metabolism	Molecular Function: electron carrier activity (GO:0009055);; Molecular Function: protein disulfide oxidoreductase activity (GO:0015035);; Biological Process: intracellular signal transduction (GO:0035556);;	--	--	--	--	Protein of unknown function, DUF547	--	S	Function unknown	uncharacterized protein LOC18788555 [Prunus persica]
Prunus_persica_newGene_4705	--	--	--	--	--	--	--	--	--	--	--	hypothetical protein Prudu_265S000400 [Prunus dulcis]
evm.TU.contig268.506	[V]	Defense mechanisms	Molecular Function: ATP binding (GO:0005524);; Cellular Component: plasma membrane (GO:0005886);; Cellular Component: integral component of membrane (GO:0016021);; Molecular Function: ATPase activity (GO:0016887);; Molecular Function: ATPase activity, coupled to transmembrane movement of substances (GO:0042626);; Biological Process: transmembrane transport (GO:0055085);;	K05681|8.6e-41|cam:101507224|K05681 ATP-binding cassette, subfamily G (WHITE), member 2 | (RefSeq) ABC transporter G family member 9	ABC transporters (ko02010)	[Q]	Secondary metabolites biosynthesis, transport and catabolism	ABC-2 type transporter	ABC transporter G family member 3 OS=Arabidopsis thaliana OX=3702 GN=ABCG3 PE=1 SV=2	Q	Secondary metabolites biosynthesis, transport and catabolism	ABC transporter G family member 3 [Prunus persica]
evm.TU.contig155.64	--	--	Molecular Function: nucleic acid binding (GO:0003676);; Molecular Function: helicase activity (GO:0004386);; Molecular Function: ATP binding (GO:0005524);;	K14780|4.1e-61|pavi:110749536|K14780 ATP-dependent RNA helicase DHX37/DHR1 [EC:3.6.4.13] | (RefSeq) ATP-dependent RNA helicase DEAH13	--	[AJ]	RNA processing and modification;; Translation, ribosomal structure and biogenesis	--	ATP-dependent RNA helicase DEAH13 OS=Arabidopsis thaliana OX=3702 GN=FAS4 PE=2 SV=1	A	RNA processing and modification	LOW QUALITY PROTEIN: ATP-dependent RNA helicase DEAH13-like [Prunus dulcis]
evm.TU.contig268.198	--	--	Biological Process: gene silencing by RNA (GO:0031047);;	K17046|2.8e-49|ini:109192967|K17046 protein DEK | (RefSeq) factor of DNA methylation 4-like	--	--	--	XH domain	Factor of DNA methylation 4 OS=Arabidopsis thaliana OX=3702 GN=FDM4 PE=4 SV=1	S	Function unknown	factor of DNA methylation 4 [Prunus persica]
evm.TU.contig278.1645	--	--	Biological Process: RNA modification (GO:0009451);; Cellular Component: intracellular membrane-bounded organelle (GO:0043231);;	K23541|6.9e-65|dzi:111295300|K23541 Ca2+/H+ antiporter, TMEM165/GDT1 family | (RefSeq) pentatricopeptide repeat-containing protein At4g21065-like	--	[R]	General function prediction only	PPR repeat family	Pentatricopeptide repeat-containing protein At4g33170 OS=Arabidopsis thaliana OX=3702 GN=PCMP-H53 PE=3 SV=1	S	Function unknown	pentatricopeptide repeat-containing protein At2g13600 [Prunus persica]
evm.TU.contig185.535	[J]	Translation, ribosomal structure and biogenesis	--	K01426|1.7e-277|pper:18768316|K01426 amidase [EC:3.5.1.4] | (RefSeq) putative amidase C869.01	Arginine and proline metabolism (ko00330);; Phenylalanine metabolism (ko00360);; Tryptophan metabolism (ko00380)	[J]	Translation, ribosomal structure and biogenesis	Amidase	Probable amidase At4g34880 OS=Arabidopsis thaliana OX=3702 GN=At4g34880 PE=2 SV=1	J	Translation, ribosomal structure and biogenesis	hypothetical protein PRUPE_8G161800 [Prunus persica]
evm.TU.contig294.13	--	--	Cellular Component: integral component of membrane (GO:0016021);;	--	--	[L]	Replication, recombination and repair	--	--	L	Replication, recombination and repair	PREDICTED: ALP1 [Prunus dulcis]
evm.TU.contig12.120	--	--	Molecular Function: mRNA binding (GO:0003729);; Cellular Component: nucleus (GO:0005634);; Cellular Component: cytoplasm (GO:0005737);; Biological Process: regulation of gene expression (GO:0010468);; Molecular Function: metal ion binding (GO:0046872);;	--	--	[R]	General function prediction only	Zinc finger C-x8-C-x5-C-x3-H type (and similar)	Zinc finger CCCH domain-containing protein 14 OS=Oryza sativa subsp. japonica OX=39947 GN=Os02g0194200 PE=2 SV=1	S	Function unknown	zinc finger CCCH domain-containing protein 14 [Prunus persica]
evm.TU.contig268.473	[R]	General function prediction only	Molecular Function: transmembrane receptor protein serine/threonine kinase activity (GO:0004675);; Molecular Function: ATP binding (GO:0005524);; Cellular Component: plasma membrane (GO:0005886);; Biological Process: protein phosphorylation (GO:0006468);; Cellular Component: integral component of membrane (GO:0016021);;	K13436|7.4e-37|qsu:112010464|K13436 pto-interacting protein 1 [EC:2.7.11.1] | (RefSeq) PTI1-like tyrosine-protein kinase 1 isoform X1	Plant-pathogen interaction (ko04626)	[T]	Signal transduction mechanisms	Protein kinase domain	Receptor-like serine/threonine-protein kinase NCRK OS=Arabidopsis thaliana OX=3702 GN=NCRK PE=1 SV=1	T	Signal transduction mechanisms	receptor-like serine/threonine-protein kinase NCRK isoform X1 [Prunus persica]
evm.TU.contig185.72	--	--	--	--	--	--	--	--	--	--	--	hypothetical protein PRUPE_8G111800 [Prunus persica]
Prunus_persica_newGene_2741	--	--	--	--	--	--	--	--	--	--	--	hypothetical protein PRUPE_8G115400 [Prunus persica]
evm.TU.contig257.28	--	--	--	K11294|2.2e-40|ini:109185820|K11294 nucleolin | (RefSeq) nucleolin-like	--	--	--	Domain of unknown function (DUF4283)	Uncharacterized protein At4g02000 OS=Arabidopsis thaliana OX=3702 GN=At4g02000 PE=2 SV=1	L	Replication, recombination and repair	PREDICTED: At4g02000 [Prunus dulcis]
evm.TU.contig280.24	--	--	Molecular Function: RNA binding (GO:0003723);; Molecular Function: structural constituent of ribosome (GO:0003735);; Cellular Component: ribosome (GO:0005840);; Biological Process: translation (GO:0006412);;	K02875|1.9e-66|pper:18767838|K02875 large subunit ribosomal protein L14e | (RefSeq) 60S ribosomal protein L14-1	Ribosome (ko03010)	[J]	Translation, ribosomal structure and biogenesis	Ribosomal protein L14	60S ribosomal protein L14-1 OS=Arabidopsis thaliana OX=3702 GN=RPL14A PE=2 SV=1	J	Translation, ribosomal structure and biogenesis	60S ribosomal protein L14-1 [Prunus persica]
evm.TU.contig298.72	--	--	--	--	--	--	--	--	--	--	--	uncharacterized protein LOC18781052 [Prunus persica]
evm.TU.contig273.136	[QV]	Secondary metabolites biosynthesis, transport and catabolism;; Defense mechanisms	Molecular Function: monooxygenase activity (GO:0004497);; Molecular Function: iron ion binding (GO:0005506);; Molecular Function: oxidoreductase activity, acting on paired donors, with incorporation or reduction of molecular oxygen (GO:0016705);; Molecular Function: heme binding (GO:0020037);;	K07426|1.4e-62|cpep:111792333|K07426 cytochrome P450 family 4 subfamily B polypeptide 1 [EC:1.14.14.1] | (RefSeq) cytochrome P450 CYP72A219-like	--	[QI]	Secondary metabolites biosynthesis, transport and catabolism;; Lipid transport and metabolism	Cytochrome P450	Cytochrome P450 716A67 OS=Medicago truncatula OX=3880 GN=CYP72A67 PE=2 SV=1	Q	Secondary metabolites biosynthesis, transport and catabolism	LOW QUALITY PROTEIN: hypothetical protein PRUPE_4G153100 [Prunus persica]
evm.TU.contig280.431	[GI]	Carbohydrate transport and metabolism;; Lipid transport and metabolism	Molecular Function: pectinesterase activity (GO:0030599);; Biological Process: cell wall modification (GO:0042545);; Molecular Function: aspartyl esterase activity (GO:0045330);; Biological Process: pectin catabolic process (GO:0045490);; Molecular Function: pectinesterase inhibitor activity (GO:0046910);;	K01051|1.5e-308|pper:18768833|K01051 pectinesterase [EC:3.1.1.11] | (RefSeq) probable pectinesterase/pectinesterase inhibitor 41	Pentose and glucuronate interconversions (ko00040)	--	--	Pectinesterase	Probable pectinesterase/pectinesterase inhibitor 41 OS=Arabidopsis thaliana OX=3702 GN=PME41 PE=2 SV=2	G	Carbohydrate transport and metabolism	probable pectinesterase/pectinesterase inhibitor 41 [Prunus persica]
evm.TU.contig183.258	--	--	--	--	--	--	--	Myb/SANT-like DNA-binding domain	--	K	Transcription	trihelix transcription factor ASIL1 [Prunus persica]
evm.TU.contig268.411	--	--	Cellular Component: integral component of membrane (GO:0016021);;	--	--	[S]	Function unknown	--	--	S	Function unknown	hypothetical protein Prudu_016199 [Prunus dulcis]
Prunus_persica_newGene_4205	--	--	Cellular Component: integral component of membrane (GO:0016021);;	--	--	[K]	Transcription	SSXT protein (N-terminal region)	GRF1-interacting factor 1 OS=Arabidopsis thaliana OX=3702 GN=GIF1 PE=1 SV=1	--	--	hypothetical protein PRUPE_1G184900 [Prunus persica]
evm.TU.contig61.41	--	--	Biological Process: maturation of 5.8S rRNA (GO:0000460);; Biological Process: maturation of LSU-rRNA (GO:0000470);; Molecular Function: endonuclease activity (GO:0004519);; Cellular Component: preribosome, large subunit precursor (GO:0030687);; Cellular Component: Las1 complex (GO:0090730);;	K16912|0.0e+00|pper:18766047|K16912 ribosomal biogenesis protein LAS1 | (RefSeq) uncharacterized protein LOC18766047 isoform X2	--	[R]	General function prediction only	Las1-like	--	S	Function unknown	uncharacterized protein LOC18766047 isoform X1 [Prunus persica]
evm.TU.contig77.697	--	--	Molecular Function: protein kinase activity (GO:0004672);; Molecular Function: ATP binding (GO:0005524);;	--	--	[T]	Signal transduction mechanisms	--	--	T	Signal transduction mechanisms	probable serine/threonine-protein kinase PBL1 [Prunus persica]
evm.TU.contig272.2140	--	--	--	--	--	--	--	Protein of unknown function (DUF1336)	--	S	Function unknown	uncharacterized protein LOC18788527 isoform X1 [Prunus persica]
evm.TU.contig270.582	--	--	Cellular Component: membrane (GO:0016020);; Cellular Component: integral component of membrane (GO:0016021);;	K21435|7.9e-07|cam:101512389|K21435 ankyrin repeat domain-containing protein 6 | (RefSeq) transcription factor PIF1-like	--	[R]	General function prediction only	Domain of unknown function	--	S	Function unknown	hypothetical protein PRUPE_2G270500, partial [Prunus persica]
evm.TU.contig185.111	--	--	Biological Process: mitotic cell cycle (GO:0000278);; Biological Process: mitotic cytokinesis (GO:0000281);; Biological Process: cytokinesis (GO:0000910);; Biological Process: cytokinesis by cell plate formation (GO:0000911);; Molecular Function: molecular_function (GO:0003674);; Molecular Function: motor activity (GO:0003774);; Molecular Function: microtubule motor activity (GO:0003777);; Molecu…	K10400|5.4e-86|pavi:110762940|K10400 kinesin family member 15 | (RefSeq) kinesin-like protein KIN-12D	--	--	--	--	Kinesin-like protein KIN-12D OS=Arabidopsis thaliana OX=3702 GN=KIN12D PE=2 SV=1	Z	Cytoskeleton	kinesin-like protein KIN-12D isoform X1 [Prunus yedoensis var. nudiflora]
evm.TU.contig38.645	--	--	Molecular Function: protein serine/threonine kinase activity (GO:0004674);; Molecular Function: ATP binding (GO:0005524);; Cellular Component: plasma membrane (GO:0005886);; Biological Process: protein phosphorylation (GO:0006468);; Cellular Component: integral component of membrane (GO:0016021);; Biological Process: defense response to bacterium (GO:0042742);;	--	--	--	--	Salt stress response/antifungal	Cysteine-rich receptor-like protein kinase 25 OS=Arabidopsis thaliana OX=3702 GN=CRK25 PE=3 SV=1	T	Signal transduction mechanisms	cysteine-rich receptor-like protein kinase 10 [Prunus persica]
evm.TU.contig281.41	[IQ]	Lipid transport and metabolism;; Secondary metabolites biosynthesis, transport and catabolism	Molecular Function: serine C-palmitoyltransferase activity (GO:0004758);; Cellular Component: cytoplasm (GO:0005737);; Cellular Component: integral component of membrane (GO:0016021);; Cellular Component: serine C-palmitoyltransferase complex (GO:0017059);; Molecular Function: pyridoxal phosphate binding (GO:0030170);; Biological Process: sphingosine biosynthetic process (GO:0046512);; Biological…	K00654|2.5e-286|pper:18782645|K00654 serine palmitoyltransferase [EC:2.3.1.50] | (RefSeq) long chain base biosynthesis protein 2a	Sphingolipid metabolism (ko00600)	[O]	Posttranslational modification, protein turnover, chaperones	Aminotransferase class I and II	Long chain base biosynthesis protein 2a OS=Arabidopsis thaliana OX=3702 GN=LCB2a PE=1 SV=1	O	Posttranslational modification, protein turnover, chaperones	long chain base biosynthesis protein 2a [Prunus persica]
evm.TU.contig279.596	[I]	Lipid transport and metabolism	Molecular Function: polyprenyltransferase activity (GO:0002094);; Cellular Component: endoplasmic reticulum (GO:0005783);; Biological Process: polyprenol biosynthetic process (GO:0016094);;	K11778|2.1e-140|pper:18791487|K11778 ditrans,polycis-polyprenyl diphosphate synthase [EC:2.5.1.87] | (RefSeq) dehydrodolichyl diphosphate synthase 6 isoform X1	Terpenoid backbone biosynthesis (ko00900)	[I]	Lipid transport and metabolism	Putative undecaprenyl diphosphate synthase	Dehydrodolichyl diphosphate synthase CPT3 OS=Solanum lycopersicum OX=4081 GN=CPT3 PE=1 SV=1	I	Lipid transport and metabolism	dehydrodolichyl diphosphate synthase 6 isoform X1 [Prunus persica]
evm.TU.contig286.239	[E]	Amino acid transport and metabolism	Molecular Function: transaminase activity (GO:0008483);; Biological Process: biosynthetic process (GO:0009058);; Molecular Function: pyridoxal phosphate binding (GO:0030170);;	K00837|9.1e-229|pper:18781994|K00837 aromatic aminotransferase [EC:2.6.1.-] | (RefSeq) uncharacterized protein LOC18781994	Cysteine and methionine metabolism (ko00270);; Tryptophan metabolism (ko00380)	[E]	Amino acid transport and metabolism	Aminotransferase class I and II	Aromatic aminotransferase ISS1 OS=Arabidopsis thaliana OX=3702 GN=ISS1 PE=1 SV=1	E	Amino acid transport and metabolism	uncharacterized protein LOC18781994 [Prunus persica]
evm.TU.contig77.236	[T]	Signal transduction mechanisms	Molecular Function: protein serine/threonine kinase activity (GO:0004674);; Molecular Function: ATP binding (GO:0005524);;	K08857|0.0e+00|pavi:110759747|K08857 NIMA (never in mitosis gene a)-related kinase 1/4/5 [EC:2.7.11.1] | (RefSeq) serine/threonine-protein kinase Nek3 isoform X1	--	[R]	General function prediction only	Protein kinase domain	Serine/threonine-protein kinase Nek1 OS=Arabidopsis thaliana OX=3702 GN=NEK1 PE=2 SV=2	T	Signal transduction mechanisms	serine/threonine-protein kinase Nek3 isoform X1 [Prunus persica]
evm.TU.contig277.50	--	--	Molecular Function: AT DNA binding (GO:0003680);; Molecular Function: transcription factor activity, sequence-specific DNA binding (GO:0003700);; Cellular Component: nucleus (GO:0005634);; Biological Process: vegetative to reproductive phase transition of meristem (GO:0010228);;	--	--	--	--	Plants and Prokaryotes Conserved (PCC) domain	AT-hook motif nuclear-localized protein 22 OS=Arabidopsis thaliana OX=3702 GN=AHL22 PE=1 SV=1	K	Transcription	AT-hook motif nuclear-localized protein 22 [Prunus persica]
evm.TU.contig270.383	--	--	Cellular Component: nucleus (GO:0005634);; Biological Process: regulation of transcription, DNA-templated (GO:0006355);; Molecular Function: zinc ion binding (GO:0008270);;	K17604|0.0e+00|mdm:103440302|K17604 zinc finger SWIM domain-containing protein 3 | (RefSeq) protein FAR1-RELATED SEQUENCE 7-like isoform X1	--	--	--	MULE transposase domain	Protein FAR-RED IMPAIRED RESPONSE 1 OS=Arabidopsis thaliana OX=3702 GN=FAR1 PE=1 SV=1	S	Function unknown	unnamed protein product [Prunus armeniaca]
evm.TU.contig7.11	--	--	Biological Process: mRNA splicing, via spliceosome (GO:0000398);; Cellular Component: spliceosomal complex (GO:0005681);;	K06063|0.0e+00|pper:18775634|K06063 SNW domain-containing protein 1 | (RefSeq) SNW/SKI-interacting protein	Spliceosome (ko03040)	[AB]	RNA processing and modification;; Chromatin structure and dynamics	SKIP/SNW domain	SNW/SKI-interacting protein A OS=Oryza sativa subsp. japonica OX=39947 GN=SKIPA PE=1 SV=1	--	--	SNW/SKI-interacting protein [Prunus persica]
evm.TU.contig17.32	--	--	Biological Process: cytoplasmic translation (GO:0002181);; Molecular Function: structural constituent of ribosome (GO:0003735);; Cellular Component: cytosolic large ribosomal subunit (GO:0022625);;	K02910|1.4e-60|pavi:110756795|K02910 large subunit ribosomal protein L31e | (RefSeq) 60S ribosomal protein L31-like	Ribosome (ko03010)	[J]	Translation, ribosomal structure and biogenesis	Ribosomal protein L31e	60S ribosomal protein L31 OS=Perilla frutescens OX=48386 GN=RPL31 PE=2 SV=1	J	Translation, ribosomal structure and biogenesis	60S ribosomal protein L31 [Prunus persica]
evm.TU.contig271.953	[I]	Lipid transport and metabolism	Biological Process: jasmonic acid metabolic process (GO:0009694);; Biological Process: salicylic acid metabolic process (GO:0009696);; Molecular Function: hydrolase activity (GO:0016787);; Molecular Function: methyl indole-3-acetate esterase activity (GO:0080030);; Molecular Function: methyl salicylate esterase activity (GO:0080031);; Molecular Function: methyl jasmonate esterase activity (GO:008…	K20802|2.1e-36|ath:AT5G10300|K20802 (R)-mandelonitrile lyase [EC:4.1.2.10] | (RefSeq) MES5; methyl esterase 5	Cyanoamino acid metabolism (ko00460)	--	--	Alpha/beta hydrolase family	Salicylic acid-binding protein 2 OS=Nicotiana tabacum OX=4097 GN=SABP2 PE=1 SV=1	S	Function unknown	salicylic acid-binding protein 2 [Prunus persica]
evm.TU.contig171.14	--	--	--	--	--	--	--	--	--	O	Posttranslational modification, protein turnover, chaperones	uncharacterized protein LOC18782586 [Prunus persica]
evm.TU.contig276.41	[V]	Defense mechanisms	Molecular Function: ATP binding (GO:0005524);; Cellular Component: integral component of membrane (GO:0016021);; Molecular Function: ATPase activity (GO:0016887);; Molecular Function: ATPase activity, coupled to transmembrane movement of substances (GO:0042626);;	K05665|0.0e+00|egu:105040486|K05665 ATP-binding cassette, subfamily C (CFTR/MRP), member 1 [EC:7.6.2.3] | (RefSeq) ABC transporter C family member 8	ABC transporters (ko02010)	[Q]	Secondary metabolites biosynthesis, transport and catabolism	ABC transporter transmembrane region	ABC transporter C family member 8 OS=Arabidopsis thaliana OX=3702 GN=ABCC8 PE=2 SV=3	Q	Secondary metabolites biosynthesis, transport and catabolism	LOW QUALITY PROTEIN: ABC transporter C family member 8 [Prunus persica]
evm.TU.contig155.3	--	--	--	K14311|2.4e-85|pavi:110761727|K14311 nuclear pore complex protein Nup188 | (RefSeq) uncharacterized protein LOC110761727 isoform X1	RNA transport (ko03013)	--	--	--	--	S	Function unknown	PREDICTED: ZEAMMB73_Zm00001d030340 [Prunus dulcis]
evm.TU.contig284.494	--	--	Cellular Component: integral component of membrane (GO:0016021);; Biological Process: protein ubiquitination (GO:0016567);;	K10664|1.5e-16|crb:17887701|K10664 E3 ubiquitin-protein ligase ATL6/9/15/31/42/55 [EC:2.3.2.27] | (RefSeq) E3 ubiquitin-protein ligase ATL9	--	[O]	Posttranslational modification, protein turnover, chaperones	Ring finger domain	E3 ubiquitin-protein ligase ATL9 OS=Arabidopsis thaliana OX=3702 GN=ATL9 PE=1 SV=1	O	Posttranslational modification, protein turnover, chaperones	RING-H2 finger protein ATL51 [Prunus persica]
evm.TU.contig284.354	--	--	Molecular Function: DNA binding (GO:0003677);; Molecular Function: transcription factor activity, sequence-specific DNA binding (GO:0003700);; Cellular Component: nucleus (GO:0005634);;	K00521|4.7e-40|cmos:111447866|K00521 ferric-chelate reductase [EC:1.16.1.7] | (RefSeq) ferric reduction oxidase 7, chloroplastic-like	--	--	--	No apical meristem (NAM) protein	NAC transcription factor 56 OS=Arabidopsis thaliana OX=3702 GN=NAC056 PE=2 SV=1	K	Transcription	NAC transcription factor 29 [Prunus persica]
evm.TU.contig65.10	--	--	--	K03386|1.4e-14|apro:F751_6449|K03386 peroxiredoxin 2/4 [EC:1.11.1.24] | (RefSeq) 2-Cys peroxiredoxin BAS1, chloroplastic	--	--	--	Vacuolar protein sorting-associated protein 62	--	S	Function unknown	uncharacterized protein LOC18786561 [Prunus persica]
evm.TU.contig282.252	--	--	--	--	--	--	--	--	--	S	Function unknown	PREDICTED: GDSL esterase/lipase, partial [Prunus dulcis]
evm.TU.contig94.18	--	--	--	--	--	--	--	--	--	--	--	PREDICTED: PRUPE_2G180800 [Prunus dulcis]
evm.TU.contig173.98	--	--	--	K21842|0.0e+00|pper:18787629|K21842 protein EFR3 | (RefSeq) uncharacterized protein LOC18787629 isoform X1	--	[R]	General function prediction only	--	Protein SEMI-ROLLED LEAF 2 OS=Oryza sativa subsp. japonica OX=39947 GN=SRL2 PE=2 SV=1	V	Defense mechanisms	hypothetical protein PRUPE_2G016800 [Prunus persica]
evm.TU.contig77.703	--	--	Biological Process: lipid transport (GO:0006869);; Molecular Function: lipid binding (GO:0008289);; Cellular Component: integral component of membrane (GO:0016021);;	--	--	--	--	Protease inhibitor/seed storage/LTP family	Non-specific lipid-transfer protein OS=Pyrus communis OX=23211 PE=1 SV=1	--	--	non-specific lipid-transfer protein 1 [Prunus persica]
evm.TU.contig279.1304	--	--	Molecular Function: zinc ion binding (GO:0008270);; Cellular Component: integral component of membrane (GO:0016021);;	--	--	[A]	RNA processing and modification	RING-variant domain	--	A	RNA processing and modification	uncharacterized protein LOC18793416 [Prunus persica]
evm.TU.contig273.382	--	--	Molecular Function: magnesium ion binding (GO:0000287);; Molecular Function: terpene synthase activity (GO:0010333);;	K14173|4.6e-297|pper:18781109|K14173 alpha-farnesene synthase [EC:4.2.3.46] | (RefSeq) (E,E)-alpha-farnesene synthase isoform X1	Sesquiterpenoid and triterpenoid biosynthesis (ko00909)	--	--	Terpene synthase family, metal binding domain	(E,E)-alpha-farnesene synthase OS=Malus domestica OX=3750 GN=AFS1 PE=1 SV=2	S	Function unknown	(E,E)-alpha-farnesene synthase isoform X1 [Prunus persica]
evm.TU.contig271.689	--	--	Molecular Function: cysteine-type endopeptidase activity (GO:0004197);; Molecular Function: metalloendopeptidase activity (GO:0004222);; Cellular Component: integral component of endoplasmic reticulum membrane (GO:0030176);; Biological Process: cellular protein localization (GO:0034613);; Biological Process: CAAX-box protein processing (GO:0071586);;	K08658|1.8e-190|pper:18771726|K08658 prenyl protein peptidase [EC:3.4.22.-] | (RefSeq) CAAX prenyl protease 2 isoform X1	Terpenoid backbone biosynthesis (ko00900)	[O]	Posttranslational modification, protein turnover, chaperones	CPBP intramembrane metalloprotease	CAAX prenyl protease 2 OS=Arabidopsis thaliana OX=3702 GN=FACE2 PE=2 SV=2	O	Posttranslational modification, protein turnover, chaperones	CAAX prenyl protease 2 isoform X1 [Prunus persica]
evm.TU.contig183.248	[G]	Carbohydrate transport and metabolism	Molecular Function: hydrolase activity, hydrolyzing O-glycosyl compounds (GO:0004553);; Cellular Component: cell wall (GO:0005618);; Biological Process: xyloglucan metabolic process (GO:0010411);; Molecular Function: xyloglucan:xyloglucosyl transferase activity (GO:0016762);; Biological Process: cell wall biogenesis (GO:0042546);; Cellular Component: apoplast (GO:0048046);; Biological Process: ce…	K08235|8.9e-175|pper:18767980|K08235 xyloglucan:xyloglucosyl transferase [EC:2.4.1.207] | (RefSeq) xyloglucan endotransglucosylase/hydrolase protein 2	--	--	--	Glycosyl hydrolases family 16	Xyloglucan endotransglucosylase/hydrolase protein 2 OS=Arabidopsis thaliana OX=3702 GN=XTH2 PE=2 SV=1	G	Carbohydrate transport and metabolism	xyloglucan endotransglucosylase/hydrolase protein 2 [Prunus persica]
evm.TU.contig272.1202	--	--	Cellular Component: integral component of membrane (GO:0016021);;	K18178|4.6e-29|pavi:110762635|K18178 cytochrome c oxidase assembly factor 5 | (RefSeq) cytochrome c oxidase assembly factor 5	--	--	--	Cytochrome c oxidase assembly protein PET191	--	S	Function unknown	uncharacterized protein Pyn_21326 [Prunus yedoensis var. nudiflora]
Prunus_persica_newGene_2530	--	--	--	--	--	--	--	--	--	--	--	unnamed protein product [Prunus armeniaca]
evm.TU.contig7.222	--	--	Cellular Component: integral component of membrane (GO:0016021);;	--	--	--	--	Myb/SANT-like DNA-binding domain	--	S	Function unknown	L10-interacting MYB domain-containing protein-like [Prunus avium]
evm.TU.contig17.133	[P]	Inorganic ion transport and metabolism	Biological Process: cellular calcium ion homeostasis (GO:0006874);; Cellular Component: plant-type vacuole membrane (GO:0009705);; Molecular Function: calcium:proton antiporter activity (GO:0015369);; Cellular Component: integral component of membrane (GO:0016021);; Biological Process: calcium ion transmembrane transport (GO:0070588);;	K07300|1.1e-251|pper:18774390|K07300 Ca2+:H+ antiporter | (RefSeq) vacuolar cation/proton exchanger 5	--	[P]	Inorganic ion transport and metabolism	Sodium/calcium exchanger protein	Vacuolar cation/proton exchanger 5 OS=Arabidopsis thaliana OX=3702 GN=CAX5 PE=2 SV=1	P	Inorganic ion transport and metabolism	vacuolar cation/proton exchanger 5 [Prunus persica]
evm.TU.contig33.229	--	--	Molecular Function: molecular_function (GO:0003674);; Molecular Function: nucleic acid binding (GO:0003676);; Molecular Function: RNA binding (GO:0003723);; Molecular Function: catalytic activity (GO:0003824);; Molecular Function: nuclease activity (GO:0004518);; Molecular Function: endonuclease activity (GO:0004519);; Molecular Function: binding (GO:0005488);; Cellular Component: cellular_compon…	--	--	[R]	General function prediction only	PPR repeat family	Putative pentatricopeptide repeat-containing protein At1g02420 OS=Arabidopsis thaliana OX=3702 GN=At1g02420 PE=3 SV=2	S	Function unknown	PREDICTED: pentatricopeptide [Prunus dulcis]
evm.TU.contig280.189	--	--	Molecular Function: protein kinase activity (GO:0004672);; Molecular Function: ATP binding (GO:0005524);; Biological Process: recognition of pollen (GO:0048544);;	K03327|4.9e-18|cic:CICLE_v10018703mg|K03327 multidrug resistance protein, MATE family | (RefSeq) hypothetical protein	--	--	--	D-mannose binding lectin	G-type lectin S-receptor-like serine/threonine-protein kinase At1g11410 OS=Arabidopsis thaliana OX=3702 GN=At1g11410 PE=3 SV=3	T	Signal transduction mechanisms	hypothetical protein PRUPE_8G238600 [Prunus persica]
evm.TU.contig272.2526	--	--	Molecular Function: molecular_function (GO:0003674);; Molecular Function: catalytic activity (GO:0003824);; Molecular Function: ubiquitin-protein transferase activity (GO:0004842);; Cellular Component: cellular_component (GO:0005575);; Cellular Component: intracellular (GO:0005622);; Cellular Component: cell (GO:0005623);; Cellular Component: nucleus (GO:0005634);; Cellular Component: plasma memb…	K16280|4.3e-245|pper:18788748|K16280 E3 ubiquitin-protein ligase RGLG [EC:2.3.2.27] | (RefSeq) E3 ubiquitin-protein ligase RGLG5	--	[T]	Signal transduction mechanisms	Copine	E3 ubiquitin-protein ligase RGLG1 OS=Arabidopsis thaliana OX=3702 GN=RGLG1 PE=1 SV=1	O	Posttranslational modification, protein turnover, chaperones	E3 ubiquitin-protein ligase RGLG5 [Prunus persica]
evm.TU.contig275.104	--	--	Molecular Function: structural constituent of ribosome (GO:0003735);; Cellular Component: ribosome (GO:0005840);; Biological Process: translation (GO:0006412);; Molecular Function: metal ion binding (GO:0046872);;	K02978|2.7e-45|pper:18793076|K02978 small subunit ribosomal protein S27e | (RefSeq) 40S ribosomal protein S27-2	Ribosome (ko03010)	[J]	Translation, ribosomal structure and biogenesis	Ribosomal protein S27	40S ribosomal protein S27-2 OS=Arabidopsis thaliana OX=3702 GN=RPS27B PE=2 SV=2	J	Translation, ribosomal structure and biogenesis	40S ribosomal protein S27-2 [Prunus persica]
evm.TU.contig156.71	--	--	Molecular Function: catalytic activity (GO:0003824);;	K00083|7.6e-14|pmum:103335152|K00083 cinnamyl-alcohol dehydrogenase [EC:1.1.1.195] | (RefSeq) cinnamyl alcohol dehydrogenase 1	Phenylpropanoid biosynthesis (ko00940)	[Q]	Secondary metabolites biosynthesis, transport and catabolism	--	Probable cinnamyl alcohol dehydrogenase 2 OS=Nicotiana tabacum OX=4097 GN=CAD19 PE=1 SV=1	V	Defense mechanisms	uncharacterized protein LOC117634053 [Prunus dulcis]
evm.TU.contig173.75	--	--	Biological Process: resolution of meiotic recombination intermediates (GO:0000712);; Biological Process: sister chromatid segregation (GO:0000819);; Molecular Function: DNA binding (GO:0003677);; Molecular Function: DNA topoisomerase type II (ATP-hydrolyzing) activity (GO:0003918);; Molecular Function: ATP binding (GO:0005524);; Cellular Component: nucleus (GO:0005634);; Biological Process: DNA t…	K03164|4.7e-47|pmum:103330635|K03164 DNA topoisomerase II [EC:5.6.2.2] | (RefSeq) DNA topoisomerase 2 isoform X1	--	--	--	--	DNA topoisomerase 2 OS=Pisum sativum OX=3888 GN=TOP2 PE=2 SV=1	B	Chromatin structure and dynamics	unnamed protein product [Prunus armeniaca]
evm.TU.contig38.201	--	--	Molecular Function: zinc ion binding (GO:0008270);; Biological Process: RNA modification (GO:0009451);; Cellular Component: intracellular membrane-bounded organelle (GO:0043231);;	K22733|1.4e-108|cit:102612526|K22733 magnesium transporter | (RefSeq) uncharacterized protein LOC102612526	--	[R]	General function prediction only	PPR repeat family	Pentatricopeptide repeat-containing protein At3g14730 OS=Arabidopsis thaliana OX=3702 GN=PCMP-E31 PE=2 SV=1	S	Function unknown	pentatricopeptide repeat-containing protein At3g14730 [Prunus persica]
evm.TU.contig272.2311	--	--	Cellular Component: histone deacetylase complex (GO:0000118);; Biological Process: negative regulation of transcription from RNA polymerase II promoter (GO:0000122);; Cellular Component: chromatin (GO:0000785);; Molecular Function: transcription corepressor activity (GO:0003714);; Biological Process: histone deacetylation (GO:0016575);;	K11644|0.0e+00|pper:18793378|K11644 paired amphipathic helix protein Sin3a | (RefSeq) paired amphipathic helix protein Sin3-like 4 isoform X1	--	[B]	Chromatin structure and dynamics	C-terminal domain of Sin3a protein	Paired amphipathic helix protein Sin3-like 4 OS=Arabidopsis thaliana OX=3702 GN=SNL4 PE=3 SV=3	B	Chromatin structure and dynamics	paired amphipathic helix protein Sin3-like 4 isoform X1 [Prunus persica]
evm.TU.contig183.105	--	--	Molecular Function: ADP binding (GO:0043531);;	K13459|1.3e-59|egu:105052742|K13459 disease resistance protein RPS2 | (RefSeq) disease resistance protein At4g27190-like	Plant-pathogen interaction (ko04626)	--	--	NB-ARC domain	Probable disease resistance protein At4g33300 OS=Arabidopsis thaliana OX=3702 GN=At4g33300 PE=2 SV=3	T	Signal transduction mechanisms	disease resistance protein At4g27190 [Prunus persica]
evm.TU.contig274.139	--	--	Cellular Component: integral component of membrane (GO:0016021);;	--	--	--	--	--	--	--	--	uncharacterized protein LOC18777919 [Prunus persica]
evm.TU.contig77.446	--	--	Molecular Function: protein binding (GO:0005515);;	K04079|4.0e-19|ccaj:109791684|K04079 molecular chaperone HtpG | (RefSeq) F-box/kelch-repeat protein At3g06240-like isoform X1	Protein processing in endoplasmic reticulum (ko04141);; Plant-pathogen interaction (ko04626)	--	--	F-box domain	Putative F-box protein At3g16210 OS=Arabidopsis thaliana OX=3702 GN=At3g16210 PE=4 SV=1	--	--	F-box/kelch-repeat protein At3g06240 [Prunus persica]
evm.TU.contig279.535	--	--	Cellular Component: extracellular region (GO:0005576);; Biological Process: rejection of self pollen (GO:0060320);;	--	--	--	--	Plant self-incompatibility protein S1	S-protein homolog 3 OS=Arabidopsis thaliana OX=3702 GN=SPH3 PE=2 SV=1	S	Function unknown	hypothetical protein PRUPE_1G059500 [Prunus persica]
evm.TU.contig171.39	[R]	General function prediction only	Molecular Function: protein serine/threonine kinase activity (GO:0004674);; Molecular Function: ATP binding (GO:0005524);; Cellular Component: cytoplasm (GO:0005737);; Biological Process: regulation of mitotic cell cycle (GO:0007346);; Biological Process: signal transduction by protein phosphorylation (GO:0023014);; Biological Process: stress-activated protein kinase signaling cascade (GO:0031098…	K08835|0.0e+00|pper:18783539|K08835 serine/threonine-protein kinase OSR1/STK39 [EC:2.7.11.1] | (RefSeq) serine/threonine-protein kinase OSR1 isoform X1	--	[T]	Signal transduction mechanisms	Protein kinase domain	Serine/threonine-protein kinase BLUS1 OS=Arabidopsis thaliana OX=3702 GN=BLUS1 PE=1 SV=1	T	Signal transduction mechanisms	serine/threonine-protein kinase OSR1 isoform X2 [Prunus persica]
Prunus_persica_newGene_232	--	--	--	K19027|7.6e-30|pavi:110766271|K19027 zinc finger FYVE domain-containing protein 26 | (RefSeq) uncharacterized protein LOC110766271	--	[R]	General function prediction only	--	--	S	Function unknown	uncharacterized protein Pyn_04507 [Prunus yedoensis var. nudiflora]
evm.TU.contig271.161	[KL]	Transcription;; Replication, recombination and repair	Molecular Function: DNA binding (GO:0003677);; Molecular Function: ATP binding (GO:0005524);; Biological Process: DNA repair (GO:0006281);; Biological Process: chromatin remodeling (GO:0006338);; Biological Process: transcription, DNA-templated (GO:0006351);; Molecular Function: ATPase activity (GO:0016887);; Cellular Component: Ino80 complex (GO:0031011);; Molecular Function: histone binding (GO…	K11665|0.0e+00|pper:18770485|K11665 DNA helicase INO80 [EC:3.6.4.12] | (RefSeq) DNA helicase INO80 isoform X1	--	[L]	Replication, recombination and repair	SNF2 family N-terminal domain	Chromatin-remodeling ATPase INO80 OS=Arabidopsis thaliana OX=3702 GN=INO80 PE=2 SV=2	L	Replication, recombination and repair	DNA helicase INO80 isoform X1 [Prunus persica]
evm.TU.contig270.2	--	--	Biological Process: DNA synthesis involved in DNA repair (GO:0000731);; Biological Process: DNA-dependent DNA replication (GO:0006261);; Cellular Component: host cell nucleus (GO:0042025);; Cellular Component: delta DNA polymerase complex (GO:0043625);;	K03505|5.4e-67|pper:18784642|K03505 DNA polymerase delta subunit 4 | (RefSeq) uncharacterized protein LOC18784642	DNA replication (ko03030);; Base excision repair (ko03410);; Nucleotide excision repair (ko03420);; Mismatch repair (ko03430);; Homologous recombination (ko03440)	--	--	DNA polymerase delta, subunit 4	--	S	Function unknown	uncharacterized protein LOC18784642 [Prunus persica]
evm.TU.contig185.197	--	--	Biological Process: biological_process (GO:0008150);; Biological Process: negative regulation of cell proliferation (GO:0008285);; Biological Process: regulation of cell proliferation (GO:0042127);; Biological Process: negative regulation of biological process (GO:0048519);; Biological Process: negative regulation of cellular process (GO:0048523);; Biological Process: regulation of biological pro…	--	--	--	--	PLAC8 family	Cell number regulator 1 OS=Zea mays OX=4577 GN=CNR1 PE=2 SV=1	S	Function unknown	protein PLANT CADMIUM RESISTANCE 2 [Prunus persica]
evm.TU.contig90.9	--	--	--	K14773|3.1e-09|mdm:103453379|K14773 U3 small nucleolar RNA-associated protein 23 | (RefSeq) rRNA-processing protein UTP23 homolog	--	--	--	--	--	--	--	uncharacterized protein LOC18781888 [Prunus persica]
evm.TU.contig272.2262	--	--	Cellular Component: nucleus (GO:0005634);; Molecular Function: sequence-specific DNA binding (GO:0043565);; Biological Process: positive regulation of transcription, DNA-templated (GO:0045893);;	K09338|4.2e-157|pper:18790532|K09338 homeobox-leucine zipper protein | (RefSeq) homeobox-leucine zipper protein HAT5	--	[K]	Transcription	Homeobox associated leucine zipper	Homeobox-leucine zipper protein ATHB-13 OS=Arabidopsis thaliana OX=3702 GN=ATHB-13 PE=2 SV=2	K	Transcription	homeobox-leucine zipper protein HAT5 [Prunus persica]
evm.TU.contig272.2291	--	--	--	--	--	--	--	--	--	--	--	spindle pole body component 110 isoform X1 [Prunus persica]
evm.TU.contig271.1351	--	--	--	--	--	--	--	Domain of unknown function (DUF4378)	--	S	Function unknown	uncharacterized protein LOC18770239 [Prunus persica]
evm.TU.contig282.311	--		Molecular Function: protein serine/threonine kinase activity (GO:0004674);; Molecular Function: ATP binding (GO:0005524);; Cellular Component: integral component of membrane (GO:0016021);; Biological Process: recognition of pollen (GO:0048544);;	K13430|1.2e-51|ghi:107911736|K13430 serine/threonine-protein kinase PBS1 [EC:2.7.11.1] | (RefSeq) serine/threonine-protein kinase CDL1-like	Plant-pathogen interaction (ko04626)	--	--	Protein kinase domain	G-type lectin S-receptor-like serine/threonine-protein kinase LECRK1 OS=Oryza sativa subsp. japonica OX=39947 GN=LECRK1 PE=2 SV=1	T	Signal transduction mechanisms	G-type lectin S-receptor-like serine/threonine-protein kinase LECRK1 [Prunus persica]
evm.TU.contig285.416	[O]	Posttranslational modification, protein turnover, chaperones	Cellular Component: nucleus (GO:0005634);; Cellular Component: cytoplasm (GO:0005737);; Biological Process: protein ubiquitination (GO:0016567);; Biological Process: modification-dependent protein catabolic process (GO:0019941);; Molecular Function: protein tag (GO:0031386);; Molecular Function: ubiquitin protein ligase binding (GO:0031625);;	K08770|4.5e-49|dosa:Os02t0161900-01|K08770 ubiquitin C | (RefSeq) Os02g0161900; Similar to polyubiquitin containing 7 ubiquitin monomers.	Ubiquitin mediated proteolysis (ko04120)	[OR]	Posttranslational modification, protein turnover, chaperones;; General function prediction only	Ubiquitin family	Polyubiquitin (Fragment) OS=Nicotiana sylvestris OX=4096 GN=UBI4 PE=2 SV=1	O	Posttranslational modification, protein turnover, chaperones	ubiquitin [Prunus persica]
evm.TU.contig272.2189	--	--	Molecular Function: ATP binding (GO:0005524);; Molecular Function: zinc ion binding (GO:0008270);; Cellular Component: integral component of membrane (GO:0016021);; Molecular Function: hydrolase activity (GO:0016787);;	K01510|1.4e-311|pper:18789084|K01510 apyrase [EC:3.6.1.5] | (RefSeq) probable apyrase 6 isoform X1	Purine metabolism (ko00230);; Pyrimidine metabolism (ko00240)	[F]	Nucleotide transport and metabolism	GDA1/CD39 (nucleoside phosphatase) family	Probable apyrase 6 OS=Arabidopsis thaliana OX=3702 GN=APY6 PE=2 SV=2	F	Nucleotide transport and metabolism	apyrase 6 [Pyrus ussuriensis x Pyrus communis]
evm.TU.contig38.37	--		Molecular Function: protein kinase activity (GO:0004672);; Molecular Function: calcium ion binding (GO:0005509);; Molecular Function: ATP binding (GO:0005524);; Molecular Function: polysaccharide binding (GO:0030247);;	K05391|9.6e-56|pmum:103322391|K05391 cyclic nucleotide gated channel, plant | (RefSeq) cyclic nucleotide-gated ion channel 1-like	Plant-pathogen interaction (ko04626)	--	--	Protein tyrosine and serine/threonine kinase	Wall-associated receptor kinase 4 OS=Arabidopsis thaliana OX=3702 GN=WAK4 PE=2 SV=1	T	Signal transduction mechanisms	wall-associated receptor kinase 2 [Prunus persica]
evm.TU.contig163.37	[P]	Inorganic ion transport and metabolism	Molecular Function: iron ion transmembrane transporter activity (GO:0005381);; Molecular Function: manganese ion transmembrane transporter activity (GO:0005384);; Biological Process: intracellular sequestering of iron ion (GO:0006880);; Cellular Component: membrane (GO:0016020);; Cellular Component: integral component of membrane (GO:0016021);; Biological Process: cellular manganese ion homeostas…	K22736|1.1e-142|pper:18769739|K22736 vacuolar iron transporter family protein | (RefSeq) vacuolar iron transporter homolog 2.1	--	[S]	Function unknown	VIT family	Vacuolar iron transporter homolog 2.1 OS=Arabidopsis thaliana OX=3702 GN=VTL5 PE=1 SV=1	S	Function unknown	vacuolar iron transporter homolog 2.1 [Prunus persica]
evm.TU.contig251.53	[R]	General function prediction only	Molecular Function: GTPase activity (GO:0003924);; Molecular Function: GTP binding (GO:0005525);; Cellular Component: vacuolar membrane (GO:0005774);; Biological Process: intracellular protein transport (GO:0006886);; Cellular Component: endomembrane system (GO:0012505);; Biological Process: Rab protein signal transduction (GO:0032482);;	K07897|4.6e-117|pavi:110770244|K07897 Ras-related protein Rab-7A | (RefSeq) ras-related protein Rab7	Endocytosis (ko04144);; Phagosome (ko04145)	[R]	General function prediction only	Ras family	Ras-related protein Rab7 OS=Pisum sativum OX=3888 PE=2 SV=1	U	Intracellular trafficking, secretion, and vesicular transport	ras-related protein Rab7 [Prunus persica]
evm.TU.contig38.87	--	--	--	--	--	--	--	--	--	--	--	apolipoprotein E [Prunus persica]
evm.TU.contig283.127	--	--	Cellular Component: integral component of membrane (GO:0016021);;	K13863|4.2e-115|obr:102704603|K13863 solute carrier family 7 (cationic amino acid transporter), member 1 | (RefSeq) uncharacterized LOC102704603	--	--	--	NEMP family	Disease resistance protein RPV1 OS=Vitis rotundifolia OX=103349 GN=RPV1 PE=1 SV=1	S	Function unknown	uncharacterized protein LOC18770847 [Prunus persica]
evm.TU.contig272.2414	[O]	Posttranslational modification, protein turnover, chaperones	Biological Process: cell redox homeostasis (GO:0045454);;	K17609|0.0e+00|pper:18789096|K17609 nucleoredoxin [EC:1.8.1.8] | (RefSeq) probable nucleoredoxin 1	--	[R]	General function prediction only	Thioredoxin-like	Probable nucleoredoxin 1 OS=Arabidopsis thaliana OX=3702 GN=At1g60420 PE=1 SV=1	O	Posttranslational modification, protein turnover, chaperones	probable nucleoredoxin 1 [Prunus persica]
evm.TU.contig38.451	--	--	Cellular Component: plasmodesma (GO:0009506);; Biological Process: calcium-mediated signaling (GO:0019722);;	--	--	--	--	Rapid ALkalinization Factor (RALF)	Protein RALF-like 22 OS=Arabidopsis thaliana OX=3702 GN=RALFL22 PE=3 SV=1	S	Function unknown	protein RALF-like 19 [Prunus persica]
evm.TU.contig171.24	--	--	Cellular Component: integrator complex (GO:0032039);; Biological Process: snRNA 3'-end processing (GO:0034472);;	K13144|0.0e+00|pper:18783199|K13144 integrator complex subunit 7 | (RefSeq) uncharacterized protein LOC18783199	--	[S]	Function unknown	--	--	S	Function unknown	uncharacterized protein LOC18783199 [Prunus persica]
evm.TU.contig281.33	--	--	Molecular Function: protein dimerization activity (GO:0046983);;	K16190|1.9e-14|bdi:100843665|K16190 glucuronokinase [EC:2.7.1.43] | (RefSeq) transcription factor TDR	Pentose and glucuronate interconversions (ko00040);; Ascorbate and aldarate metabolism (ko00053);; Amino sugar and nucleotide sugar metabolism (ko00520)	--	--	Helix-loop-helix DNA-binding domain	Transcription factor ICE1 OS=Arabidopsis thaliana OX=3702 GN=SCRM PE=1 SV=1	K	Transcription	transcription factor ICE1 [Prunus persica]
evm.TU.contig281.1151	--	--	Biological Process: response to light stimulus (GO:0009416);; Cellular Component: photosystem I (GO:0009522);; Cellular Component: photosystem II (GO:0009523);; Cellular Component: chloroplast thylakoid membrane (GO:0009535);; Biological Process: photosynthesis, light harvesting in photosystem I (GO:0009768);; Cellular Component: plastoglobule (GO:0010287);; Cellular Component: integral component…	K08909|1.5e-158|pper:18784267|K08909 light-harvesting complex I chlorophyll a/b binding protein 3 | (RefSeq) chlorophyll a-b binding protein 8, chloroplastic	Photosynthesis - antenna proteins (ko00196)	--	--	Chlorophyll A-B binding protein	Chlorophyll a-b binding protein 8, chloroplastic OS=Solanum lycopersicum OX=4081 GN=CAB8 PE=3 SV=1	C	Energy production and conversion	chlorophyll a-b binding protein 8, chloroplastic [Prunus persica]
evm.TU.contig274.432	[R]	General function prediction only	Molecular Function: GTP binding (GO:0005525);; Cellular Component: nucleolus (GO:0005730);;	K06943|1.2e-201|pmum:103328908|K06943 nucleolar GTP-binding protein | (RefSeq) nucleolar GTP-binding protein 1-like	Ribosome biogenesis in eukaryotes (ko03008)	[R]	General function prediction only	NOG1 N-terminal helical domain	Nucleolar GTP-binding protein 1 OS=Arabidopsis thaliana OX=3702 GN=At1g50920 PE=2 SV=1	S	Function unknown	unnamed protein product [Prunus armeniaca]
evm.TU.contig281.1157	--	--	Cellular Component: integral component of membrane (GO:0016021);;	K17278|6.4e-09|ath:AT2G24940|K17278 membrane-associated progesterone receptor component | (RefSeq) MAPR2; membrane-associated progesterone binding protein 2	--	[R]	General function prediction only	--	Membrane-associated progesterone-binding protein 4 OS=Arabidopsis thaliana OX=3702 GN=MAPR4 PE=2 SV=1	S	Function unknown	F-box family protein [Prunus dulcis]
evm.TU.contig132.19	--	--	Molecular Function: Hsp90 protein binding (GO:0051879);;	K23002|2.6e-08|sind:105168957|K23002 RNA polymerase II-associated protein 3 | (RefSeq) RNA polymerase II-associated protein 3 isoform X1	--	[O]	Posttranslational modification, protein turnover, chaperones	Tetratricopeptide repeat	--	O	Posttranslational modification, protein turnover, chaperones	tetratricopeptide repeat protein 4 homolog [Prunus persica]
evm.TU.contig90.61	[O]	Posttranslational modification, protein turnover, chaperones	Molecular Function: ATP-dependent peptidase activity (GO:0004176);; Molecular Function: metalloendopeptidase activity (GO:0004222);; Molecular Function: ATP binding (GO:0005524);; Biological Process: proteolysis (GO:0006508);; Cellular Component: chloroplast thylakoid membrane (GO:0009535);; Cellular Component: chloroplast envelope (GO:0009941);; Biological Process: thylakoid membrane organizatio…	K03798|0.0e+00|pper:18782584|K03798 cell division protease FtsH [EC:3.4.24.-] | (RefSeq) ATP-dependent zinc metalloprotease FTSH 8, chloroplastic	--	[O]	Posttranslational modification, protein turnover, chaperones	Peptidase family M41	ATP-dependent zinc metalloprotease FTSH 2, chloroplastic OS=Arabidopsis thaliana OX=3702 GN=FTSH2 PE=1 SV=1	O	Posttranslational modification, protein turnover, chaperones	ATP-dependent zinc metalloprotease FTSH 8, chloroplastic [Prunus persica]
evm.TU.contig287.223	--	--	--	--	--	--	--	Root cap	--	S	Function unknown	uncharacterized protein LOC18775534 [Prunus persica]
evm.TU.contig155.75	--	--	--	--	--	--	--	--	--	--	--	PREDICTED: LOC18792841 isoform, partial [Prunus dulcis]
evm.TU.contig278.839	--	--	Molecular Function: nucleic acid binding (GO:0003676);; Cellular Component: chloroplast (GO:0009507);; Cellular Component: plastid chromosome (GO:0009508);;	--	--	--	--	--	Protein PLASTID TRANSCRIPTIONALLY ACTIVE 10 OS=Arabidopsis thaliana OX=3702 GN=PTAC10 PE=1 SV=1	S	Function unknown	protein PLASTID TRANSCRIPTIONALLY ACTIVE 10 [Prunus persica]
evm.TU.contig279.1400	[O]	Posttranslational modification, protein turnover, chaperones	Cellular Component: cytoplasm (GO:0005737);; Cellular Component: mitochondrion (GO:0005739);; Molecular Function: thioredoxin peroxidase activity (GO:0008379);; Biological Process: cellular response to oxidative stress (GO:0034599);; Biological Process: hydrogen peroxide catabolic process (GO:0042744);; Biological Process: cell redox homeostasis (GO:0045454);;	K24140|5.3e-25|sot:102606254|K24140 glutaredoxin-dependent peroxiredoxin [EC:1.11.1.25] | (RefSeq) TPx1; peroxiredoxin-2B-like	--	[O]	Posttranslational modification, protein turnover, chaperones	Redoxin	Peroxiredoxin-2F, mitochondrial OS=Arabidopsis thaliana OX=3702 GN=PRXIIF PE=1 SV=2	O	Posttranslational modification, protein turnover, chaperones	peroxiredoxin-2F, mitochondrial [Prunus persica]
evm.TU.contig272.895	[I]	Lipid transport and metabolism	Biological Process: lipid metabolic process (GO:0006629);; Molecular Function: O-acyltransferase activity (GO:0008374);;	K06129|1.3e-39|csl:COCSUDRAFT_65109|K06129 lysophospholipase III [EC:3.1.1.5] | (RefSeq) Lecithin:cholesterol acyltransferase	Glycerophospholipid metabolism (ko00564)	[I]	Lipid transport and metabolism	Lecithin:cholesterol acyltransferase	Lecithin-cholesterol acyltransferase-like 1 OS=Arabidopsis thaliana OX=3702 GN=LCAT1 PE=2 SV=1	I	Lipid transport and metabolism	lecithin-cholesterol acyltransferase-like 1 [Prunus persica]
evm.TU.contig272.1334	[C]	Energy production and conversion	Cellular Component: vacuolar proton-transporting V-type ATPase, V0 domain (GO:0000220);; Biological Process: vacuolar acidification (GO:0007035);; Cellular Component: integral component of membrane (GO:0016021);; Cellular Component: vacuolar proton-transporting V-type ATPase complex (GO:0016471);; Molecular Function: proton-transporting ATPase activity, rotational mechanism (GO:0046961);; Molecul…	K02154|0.0e+00|pper:18791973|K02154 V-type H+-transporting ATPase subunit a | (RefSeq) V-type proton ATPase subunit a3	Oxidative phosphorylation (ko00190);; Phagosome (ko04145)	[C]	Energy production and conversion	V-type ATPase 116kDa subunit family	V-type proton ATPase subunit a3 OS=Arabidopsis thaliana OX=3702 GN=VHA-a3 PE=1 SV=1	C	Energy production and conversion	V-type proton ATPase subunit a3 [Prunus persica]
Prunus_persica_newGene_3420	--	--	--	--	--	--	--	--	--	--	--	unnamed protein product [Prunus armeniaca]
evm.TU.contig82.14	--	--	Cellular Component: cytoplasm (GO:0005737);; Cellular Component: CAAX-protein geranylgeranyltransferase complex (GO:0005953);; Cellular Component: protein farnesyltransferase complex (GO:0005965);; Molecular Function: protein prenyltransferase activity (GO:0008318);; Biological Process: protein farnesylation (GO:0018343);; Biological Process: protein geranylgeranylation (GO:0018344);;	K05955|5.0e-145|pper:109947641|K05955 protein farnesyltransferase/geranylgeranyltransferase type-1 subunit alpha [EC:2.5.1.58 2.5.1.59] | (RefSeq) protein farnesyltransferase/geranylgeranyltransferase type-1 subunit alpha	Terpenoid backbone biosynthesis (ko00900)	[O]	Posttranslational modification, protein turnover, chaperones	Protein prenyltransferase alpha subunit repeat	Protein farnesyltransferase/geranylgeranyltransferase type-1 subunit alpha OS=Pisum sativum OX=3888 GN=FTA PE=1 SV=1	O	Posttranslational modification, protein turnover, chaperones	protein farnesyltransferase/geranylgeranyltransferase type-1 subunit alpha [Prunus persica]
Prunus_persica_newGene_4309	--	--	Molecular Function: DNA binding (GO:0003677);; Cellular Component: nucleus (GO:0005634);; Biological Process: regulation of transcription, DNA-templated (GO:0006355);;	--	--	--	--	No apical meristem (NAM) protein	NAC domain-containing protein 16 OS=Arabidopsis thaliana OX=3702 GN=NAC016 PE=1 SV=1	K	Transcription	protein NTM1-like 9 isoform X2 [Prunus persica]
evm.TU.contig269.31	--	--	--	--	--	--	--	--	--	L	Replication, recombination and repair	hypothetical protein Pyn_22532 [Prunus yedoensis var. nudiflora]
evm.TU.contig279.427	--	--	Cellular Component: mitochondrion (GO:0005739);; Biological Process: cytidine to uridine editing (GO:0016554);; Biological Process: mitochondrial mRNA modification (GO:0080156);;	K00655|3.1e-67|sind:105166581|K00655 1-acyl-sn-glycerol-3-phosphate acyltransferase [EC:2.3.1.51] | (RefSeq) uncharacterized protein LOC105166581	Glycerolipid metabolism (ko00561);; Glycerophospholipid metabolism (ko00564)	--	--	--	Multiple organellar RNA editing factor 2, chloroplastic OS=Arabidopsis thaliana OX=3702 GN=MORF2 PE=1 SV=1	S	Function unknown	plastid developmental protein DAG, putative, partial [Prunus dulcis]
evm.TU.contig286.271	[F]	Nucleotide transport and metabolism	Molecular Function: thymidylate kinase activity (GO:0004798);; Molecular Function: ATP binding (GO:0005524);; Biological Process: dTDP biosynthetic process (GO:0006233);; Molecular Function: hydrolase activity (GO:0016787);;	K00943|3.6e-125|pavi:110769451|K00943 dTMP kinase [EC:2.7.4.9] | (RefSeq) thymidylate kinase-like isoform X1	Pyrimidine metabolism (ko00240)	[F]	Nucleotide transport and metabolism	Thymidylate kinase	Thymidylate kinase OS=Arabidopsis thaliana OX=3702 GN=ZEU1 PE=2 SV=1	F	Nucleotide transport and metabolism	P-loop containing nucleoside triphosphate hydrolases superfamily protein [Prunus dulcis]
evm.TU.contig276.155	[QV]	Secondary metabolites biosynthesis, transport and catabolism;; Defense mechanisms	Molecular Function: iron ion binding (GO:0005506);; Cellular Component: membrane (GO:0016020);; Cellular Component: integral component of membrane (GO:0016021);; Molecular Function: oxidoreductase activity, acting on paired donors, with incorporation or reduction of molecular oxygen, NAD(P)H as one donor, and incorporation of one atom of oxygen (GO:0016709);; Molecular Function: heme binding (GO:…	K20623|7.8e-299|pper:18783701|K20623 typhasterol/6-deoxotyphasterol 2alpha-hydroxylase | (RefSeq) cytochrome P450 71A1	Brassinosteroid biosynthesis (ko00905)	[Q]	Secondary metabolites biosynthesis, transport and catabolism	Cytochrome P450	Trimethyltridecatetraene synthase OS=Zea mays OX=4577 GN=CYP92C6 PE=1 SV=1	Q	Secondary metabolites biosynthesis, transport and catabolism	cytochrome P450 71A1 [Prunus persica]
evm.TU.contig278.1478	--	--	Molecular Function: protein kinase activity (GO:0004672);; Molecular Function: ATP binding (GO:0005524);;	--	--	[T]	Signal transduction mechanisms	Wall-associated receptor kinase C-terminal	--	T	Signal transduction mechanisms	hypothetical protein PRUPE_5G223800 [Prunus persica]
evm.TU.contig272.1046	--	--	Molecular Function: motor activity (GO:0003774);; Molecular Function: ATP binding (GO:0005524);; Biological Process: actin filament organization (GO:0007015);; Cellular Component: myosin complex (GO:0016459);; Molecular Function: actin filament binding (GO:0051015);;	K10357|0.0e+00|pper:18792791|K10357 myosin V | (RefSeq) myosin-15	--	[Z]	Cytoskeleton	Myosin head (motor domain)	Myosin-15 OS=Arabidopsis thaliana OX=3702 GN=XI-I PE=1 SV=1	Z	Cytoskeleton	myosin-15 [Prunus persica]
evm.TU.contig271.1159	[J]	Translation, ribosomal structure and biogenesis	Cellular Component: mitochondrion (GO:0005739);; Cellular Component: cytosol (GO:0005829);; Molecular Function: N6-isopentenyladenosine methylthiotransferase activity (GO:0035597);; Biological Process: negative regulation of cyclin-dependent protein serine/threonine kinase activity (GO:0045736);; Molecular Function: 4 iron, 4 sulfur cluster binding (GO:0051539);;	K14441|1.3e-37|gsl:Gasu_36360|K14441 ribosomal protein S12 methylthiotransferase [EC:2.8.4.4] | (RefSeq) hypothetical protein	--	[T]	Signal transduction mechanisms	Radical SAM superfamily	CDK5RAP1-like protein OS=Arabidopsis thaliana OX=3702 GN=At4g36390 PE=2 SV=1	T	Signal transduction mechanisms	CDK5RAP1-like protein [Prunus persica]
evm.TU.contig300.60	--	--	--	K04506|2.1e-10|csat:104734106|K04506 E3 ubiquitin-protein ligase SIAH1 [EC:2.3.2.27] | (RefSeq) E3 ubiquitin-protein ligase SINA-like 7	Ubiquitin mediated proteolysis (ko04120)	[O]	Posttranslational modification, protein turnover, chaperones	DnaJ domain	--	O	Posttranslational modification, protein turnover, chaperones	uncharacterized protein LOC18768800 [Prunus persica]
evm.TU.contig286.293	--	--	--	K03116|8.4e-09|vcn:VOLCADRAFT_120302|K03116 sec-independent protein translocase protein TatA | (RefSeq) hypothetical protein	Protein export (ko03060)	[S]	Function unknown	Translation machinery associated TMA7	--	S	Function unknown	hypothetical protein PRUPE_3G069900 [Prunus persica]
evm.TU.contig268.218	[DL]	Cell cycle control, cell division, chromosome partitioning;; Replication, recombination and repair	Molecular Function: GTP binding (GO:0005525);;	K03979|1.2e-49|olu:OSTLU_13035|K03979 GTPase [EC:3.6.5.-] | (RefSeq) predicted protein	--	[R]	General function prediction only	GTP1/OBG	Probable GTP-binding protein OBGM, mitochondrial OS=Arabidopsis thaliana OX=3702 GN=ATOBGM PE=2 SV=1	S	Function unknown	probable GTP-binding protein OBGM, mitochondrial [Prunus persica]
evm.TU.contig7.170	[G]	Carbohydrate transport and metabolism	Molecular Function: 4-alpha-glucanotransferase activity (GO:0004134);; Molecular Function: beta-maltose 4-alpha-glucanotransferase activity (GO:0102500);;	K00705|0.0e+00|pper:18772517|K00705 4-alpha-glucanotransferase [EC:2.4.1.25] | (RefSeq) 4-alpha-glucanotransferase, chloroplastic/amyloplastic	Starch and sucrose metabolism (ko00500)	--	--	4-alpha-glucanotransferase	4-alpha-glucanotransferase, chloroplastic/amyloplastic OS=Solanum tuberosum OX=4113 GN=DPEP PE=1 SV=1	G	Carbohydrate transport and metabolism	4-alpha-glucanotransferase, chloroplastic/amyloplastic [Prunus persica]
evm.TU.contig272.1853	[R]	General function prediction only	Cellular Component: plastid (GO:0009536);; Cellular Component: integral component of membrane (GO:0016021);;	K01810|5.8e-34|qsu:112026962|K01810 glucose-6-phosphate isomerase [EC:5.3.1.9] | (RefSeq) glucose-6-phosphate isomerase, cytosolic B-like	Glycolysis / Gluconeogenesis (ko00010);; Pentose phosphate pathway (ko00030);; Starch and sucrose metabolism (ko00500);; Amino sugar and nucleotide sugar metabolism (ko00520);; Carbon metabolism (ko01200)	[R]	General function prediction only	Beta-lactamase associated winged helix domain	--	S	Function unknown	uncharacterized protein LOC18791832 isoform X1 [Prunus persica]
evm.TU.contig38.175	--	--	--	--	--	--	--	C2 domain	--	S	Function unknown	uncharacterized protein LOC18778445 [Prunus persica]
evm.TU.contig188.134	[IQR]	Lipid transport and metabolism;; Secondary metabolites biosynthesis, transport and catabolism;; General function prediction only	Molecular Function: oxidoreductase activity (GO:0016491);;	K11147|4.4e-106|pper:18778514|K11147 dehydrogenase/reductase SDR family member 4 [EC:1.1.-.-] | (RefSeq) tropinone reductase-like 3	Peroxisome (ko04146)	[R]	General function prediction only	Enoyl-(Acyl carrier protein) reductase	Tropinone reductase-like 3 OS=Erythroxylum coca OX=289672 PE=2 SV=1	Q	Secondary metabolites biosynthesis, transport and catabolism	tropinone reductase-like 3 [Prunus dulcis]
evm.TU.contig119.14	--	--	--	--	--	--	--	--	--	--	--	uncharacterized protein LOC18786504 [Prunus persica]
evm.TU.contig278.377	--	--	Molecular Function: RNA polymerase II core promoter proximal region sequence-specific DNA binding (GO:0000978);; Molecular Function: RNA polymerase II transcription factor activity, sequence-specific DNA binding (GO:0000981);; Cellular Component: nucleus (GO:0005634);; Biological Process: regulation of transcription from RNA polymerase II promoter (GO:0006357);;	--	--	[K]	Transcription	Associated with HOX	Homeobox protein BEL1 homolog OS=Arabidopsis thaliana OX=3702 GN=BEL1 PE=1 SV=2	K	Transcription	homeobox protein BEL1 homolog [Prunus persica]
evm.TU.contig270.611	[QV]	Secondary metabolites biosynthesis, transport and catabolism;; Defense mechanisms	Molecular Function: monooxygenase activity (GO:0004497);; Molecular Function: iron ion binding (GO:0005506);; Cellular Component: integral component of membrane (GO:0016021);; Molecular Function: oxidoreductase activity, acting on paired donors, with incorporation or reduction of molecular oxygen (GO:0016705);; Molecular Function: heme binding (GO:0020037);;	K20661|1.4e-285|pmum:103333131|K20661 cytochrome P450 family 714 subfamily A polypeptide 1 | (RefSeq) cytochrome P450 714A1-like	--	[QI]	Secondary metabolites biosynthesis, transport and catabolism;; Lipid transport and metabolism	Cytochrome P450	Cytochrome P450 714A1 OS=Arabidopsis thaliana OX=3702 GN=CYP714A1 PE=2 SV=1	Q	Secondary metabolites biosynthesis, transport and catabolism	cytochrome P450 714A1 [Prunus persica]
evm.TU.contig278.570	--	--	Molecular Function: transcription regulatory region sequence-specific DNA binding (GO:0000976);; Molecular Function: transcription factor activity, sequence-specific DNA binding (GO:0003700);; Cellular Component: nucleus (GO:0005634);; Biological Process: cell differentiation (GO:0030154);; Molecular Function: sequence-specific DNA binding (GO:0043565);;	K09422|1.1e-169|pper:18775990|K09422 transcription factor MYB, plant | (RefSeq) transcription factor MYB6	--	[K]	Transcription	Myb-like DNA-binding domain	Transcription factor MYB1 OS=Crocosmia x crocosmiiflora OX=1053288 GN=MYB2 PE=2 SV=1	--	--	transcription factor MYB6 [Prunus persica]
evm.TU.contig276.71	--	--	--	K14213|9.9e-12|gmx:102661584|K14213 Xaa-Pro dipeptidase [EC:3.4.13.9] | (RefSeq) probable Xaa-Pro aminopeptidase pepP	--	--	--	--	--	--	--	uncharacterized protein DDB_G0286299 [Prunus persica]
evm.TU.contig63.6	--	--	Biological Process: mitotic spindle assembly checkpoint (GO:0007094);;	K02537|1.5e-91|pper:18789321|K02537 mitotic spindle assembly checkpoint protein MAD2 | (RefSeq) mitotic spindle checkpoint protein MAD2	--	[DZ]	Cell cycle control, cell division, chromosome partitioning;; Cytoskeleton	HORMA domain	Mitotic spindle checkpoint protein MAD2 OS=Arabidopsis thaliana OX=3702 GN=MAD2 PE=1 SV=1	--	--	mitotic spindle checkpoint protein MAD2 [Prunus persica]
evm.TU.contig77.552	--	--	Cellular Component: integral component of membrane (GO:0016021);; Molecular Function: transmembrane transporter activity (GO:0022857);;	K02940|6.5e-07|rcu:8278486|K02940 large subunit ribosomal protein L9e | (RefSeq) 60S ribosomal protein L9-1	Ribosome (ko03010)	--	--	--	WAT1-related protein At3g53210 OS=Arabidopsis thaliana OX=3702 GN=At3g53210 PE=2 SV=1	S	Function unknown	WAT1-related protein [Prunus yedoensis var. nudiflora]
evm.TU.contig285.132	--	--	Biological Process: RNA modification (GO:0009451);; Cellular Component: intracellular membrane-bounded organelle (GO:0043231);;	K22733|1.1e-37|cit:102612526|K22733 magnesium transporter | (RefSeq) uncharacterized protein LOC102612526	--	[R]	General function prediction only	PPR repeat	Pentatricopeptide repeat-containing protein At2g44880 OS=Arabidopsis thaliana OX=3702 GN=PCMP-E9 PE=2 SV=2	J	Translation, ribosomal structure and biogenesis	hypothetical protein PRUPE_2G128500 [Prunus persica]
evm.TU.contig38.654	--	--	Molecular Function: peroxidase activity (GO:0004601);; Cellular Component: extracellular region (GO:0005576);; Biological Process: response to oxidative stress (GO:0006979);; Cellular Component: plant-type cell wall (GO:0009505);; Cellular Component: plasmodesma (GO:0009506);; Molecular Function: heme binding (GO:0020037);; Biological Process: hydrogen peroxide catabolic process (GO:0042744);; Mo…	K00430|1.4e-162|pper:18778832|K00430 peroxidase [EC:1.11.1.7] | (RefSeq) peroxidase 27	Phenylpropanoid biosynthesis (ko00940)	--	--	Peroxidase	Peroxidase 27 OS=Arabidopsis thaliana OX=3702 GN=PER27 PE=1 SV=1	Q	Secondary metabolites biosynthesis, transport and catabolism	peroxidase 27 [Prunus persica]
evm.TU.contig127.60	--	--	Cellular Component: nucleus (GO:0005634);; Molecular Function: CTD phosphatase activity (GO:0008420);; Biological Process: dephosphorylation of RNA polymerase II C-terminal domain (GO:0070940);;	K18999|8.2e-260|pper:18771894|K18999 RNA polymerase II C-terminal domain phosphatase-like 3/4 [EC:3.1.3.16] | (RefSeq) RNA polymerase II C-terminal domain phosphatase-like 4 isoform X1	--	[K]	Transcription	NLI interacting factor-like phosphatase	RNA polymerase II C-terminal domain phosphatase-like 4 OS=Arabidopsis thaliana OX=3702 GN=CPL4 PE=1 SV=1	K	Transcription	RNA polymerase II C-terminal domain phosphatase-like 4 isoform X1 [Prunus persica]
evm.TU.contig156.54	[P]	Inorganic ion transport and metabolism	Molecular Function: superoxide dismutase activity (GO:0004784);; Molecular Function: metal ion binding (GO:0046872);;	K04565|1.9e-71|pper:18770306|K04565 superoxide dismutase, Cu-Zn family [EC:1.15.1.1] | (RefSeq) superoxide dismutase [Cu-Zn] 2	Peroxisome (ko04146)	[P]	Inorganic ion transport and metabolism	Copper/zinc superoxide dismutase (SODC)	Superoxide dismutase [Cu-Zn] 2 OS=Mesembryanthemum crystallinum OX=3544 GN=SODCC.2 PE=2 SV=1	P	Inorganic ion transport and metabolism	superoxide dismutase [Cu-Zn] 2 [Prunus persica]
evm.TU.contig281.306	[L]	Replication, recombination and repair	--	K07466|5.0e-76|pavi:110759104|K07466 replication factor A1 | (RefSeq) uncharacterized protein At4g28440-like isoform X1	DNA replication (ko03030);; Nucleotide excision repair (ko03420);; Mismatch repair (ko03430);; Homologous recombination (ko03440)	--	--	--	Uncharacterized protein At4g28440 OS=Arabidopsis thaliana OX=3702 GN=At4g28440 PE=1 SV=1	S	Function unknown	uncharacterized protein At4g28440 isoform X1 [Prunus persica]
evm.TU.contig277.537	--	--	Molecular Function: DNA binding (GO:0003677);; Cellular Component: nucleus (GO:0005634);; Biological Process: regulation of transcription, DNA-templated (GO:0006355);;	--	--	--	--	--	--	--	--	unnamed protein product [Prunus armeniaca]
evm.TU.contig77.674	--	--	Cellular Component: integral component of membrane (GO:0016021);;	--	--	--	--	Protein of unknown function, DUF599	--	S	Function unknown	uncharacterized protein LOC18773401 [Prunus persica]
evm.TU.contig268.272	--	--	--	--	--	--	--	--	--	--	--	hypothetical protein PRUPE_6G084000 [Prunus persica]
evm.TU.contig279.1127	--	--	Molecular Function: protein phosphatase inhibitor activity (GO:0004864);; Biological Process: defense response (GO:0006952);; Biological Process: abscisic acid-activated signaling pathway (GO:0009738);; Molecular Function: abscisic acid binding (GO:0010427);; Molecular Function: signaling receptor activity (GO:0038023);;	K05387|9.8e-14|peq:110030824|K05387 glutamate receptor, ionotropic, plant | (RefSeq) LOW QUALITY PROTEIN: glutamate receptor 2.3-like	--	--	--	Pathogenesis-related protein Bet v 1 family	Major strawberry allergen Fra a 1.07 OS=Fragaria ananassa OX=3747 GN=Fra a 1.07 PE=1 SV=1	S	Function unknown	major strawberry allergen Fra a 1.07-like [Prunus dulcis]
evm.TU.contig285.47	--	--	Molecular Function: RNA polymerase II core binding (GO:0000993);; Biological Process: transcription elongation from RNA polymerase II promoter (GO:0006368);; Cellular Component: transcription elongation factor complex (GO:0008023);; Molecular Function: metal ion binding (GO:0046872);; Biological Process: chromatin-mediated maintenance of transcription (GO:0048096);;	--	--	[S]	Function unknown	Transcription elongation factor Elf1 like	Transcription elongation factor 1 homolog OS=Oryza sativa subsp. japonica OX=39947 GN=Os07g0631100 PE=3 SV=1	K	Transcription	hypothetical protein PRUPE_2G137800 [Prunus persica]
evm.TU.contig272.2260	[E]	Amino acid transport and metabolism	Molecular Function: peptide:proton symporter activity (GO:0015333);; Cellular Component: integral component of membrane (GO:0016021);; Molecular Function: oligopeptide transmembrane transporter activity (GO:0035673);; Molecular Function: peptide transmembrane transporter activity (GO:1904680);;	K14638|5.0e-223|nsy:104230915|K14638 solute carrier family 15 (peptide/histidine transporter), member 3/4 | (RefSeq) protein NRT1/ PTR FAMILY 4.6-like	--	[E]	Amino acid transport and metabolism	POT family	Protein NRT1/ PTR FAMILY 4.6 OS=Arabidopsis thaliana OX=3702 GN=NPF4.6 PE=1 SV=1	E	Amino acid transport and metabolism	protein NRT1/ PTR FAMILY 4.6 [Prunus persica]
evm.TU.contig112.3	--	--	--	--	--	--	--	--	--	--	--	hypothetical protein Pyn_12211 [Prunus yedoensis var. nudiflora]
evm.TU.contig277.70	--	--	Molecular Function: electron carrier activity (GO:0009055);; Cellular Component: anchored component of plasma membrane (GO:0046658);;	--	--	--	--	Plastocyanin-like domain	Blue copper protein OS=Petunia hybrida OX=4102 GN=BCP PE=2 SV=1	S	Function unknown	basic blue protein [Prunus persica]
Prunus_persica_newGene_3091	--	--	Molecular Function: beta-N-acetylhexosaminidase activity (GO:0004563);; Biological Process: carbohydrate metabolic process (GO:0005975);; Cellular Component: integral component of membrane (GO:0016021);;	--	--	--	--	--	--	--	--	beta-hexosaminidase 1 [Prunus dulcis]
Prunus_persica_newGene_136	--	--	Cellular Component: Golgi apparatus (GO:0005794);; Molecular Function: O-acetyltransferase activity (GO:0016413);;	--	--	--	--	GDSL/SGNH-like Acyl-Esterase family found in Pmr5 and Cas1p	Protein trichome birefringence-like 41 OS=Arabidopsis thaliana OX=3702 GN=TBL41 PE=2 SV=1	--	--	protein trichome birefringence-like 43 [Prunus persica]
evm.TU.contig33.25	--	--	Molecular Function: DNA binding (GO:0003677);; Cellular Component: nucleus (GO:0005634);;	--	--	--	--	--	Homeobox-DDT domain protein RLT3 OS=Arabidopsis thaliana OX=3702 GN=RLT3 PE=3 SV=1	K	Transcription	unnamed protein product [Prunus armeniaca]
evm.TU.contig135.10	--	--	Biological Process: defense response to insect (GO:0002213);; Molecular Function: molecular_function (GO:0003674);; Molecular Function: catalytic activity (GO:0003824);; Biological Process: response to stress (GO:0006950);; Biological Process: defense response (GO:0006952);; Biological Process: biological_process (GO:0008150);; Molecular Function: lipase activity (GO:0016298);; Molecular Function…	K01052|1.3e-32|pmum:103337172|K01052 lysosomal acid lipase/cholesteryl ester hydrolase [EC:3.1.1.13] | (RefSeq) triacylglycerol lipase 2-like	Steroid biosynthesis (ko00100)	--	--	--	Triacylglycerol lipase 2 OS=Arabidopsis thaliana OX=3702 GN=LIP2 PE=2 SV=1	I	Lipid transport and metabolism	hypothetical protein PRUPE_2G027400 [Prunus persica]
evm.TU.contig279.258	--	--	Biological Process: rRNA processing (GO:0006364);;	--	--	[S]	Function unknown	rRNA-processing protein Efg1	--	A	RNA processing and modification	Protein of unknown function D [Prunus dulcis]
evm.TU.contig277.196	[ER]	Amino acid transport and metabolism;; General function prediction only	--	--	--	--	--	Acyclic terpene utilisation family protein AtuA	--	S	Function unknown	uncharacterized protein LOC18786106 [Prunus persica]
evm.TU.contig38.302	--	--	Biological Process: DNA-templated transcription, termination (GO:0006353);;	--	--	--	--	Rho termination factor, N-terminal domain	--	S	Function unknown	SAP-like protein BP-73 [Prunus persica]
evm.TU.contig271.448	[O]	Posttranslational modification, protein turnover, chaperones	Cellular Component: nucleus (GO:0005634);; Cellular Component: cytoplasm (GO:0005737);; Biological Process: protein ubiquitination (GO:0016567);; Biological Process: modification-dependent protein catabolic process (GO:0019941);; Molecular Function: protein tag (GO:0031386);; Molecular Function: ubiquitin protein ligase binding (GO:0031625);;	K12158|3.4e-80|pavi:110749083|K12158 ubiquitin-like protein Nedd8 | (RefSeq) ubiquitin-NEDD8-like protein RUB2	--	[OR]	Posttranslational modification, protein turnover, chaperones;; General function prediction only	Ubiquitin family	Ubiquitin-NEDD8-like protein RUB1 OS=Arabidopsis thaliana OX=3702 GN=RUB1 PE=1 SV=3	O	Posttranslational modification, protein turnover, chaperones	ubiquitin-NEDD8-like protein RUB2 [Prunus persica]
evm.TU.contig272.1619	[T]	Signal transduction mechanisms	Cellular Component: plasma membrane (GO:0005886);; Cellular Component: chloroplast envelope (GO:0009941);; Molecular Function: sodium:proton antiporter activity (GO:0015385);; Molecular Function: potassium:proton antiporter activity (GO:0015386);; Cellular Component: integral component of membrane (GO:0016021);; Biological Process: regulation of intracellular pH (GO:0051453);; Biological Process:…	K14726|4.1e-29|cme:CYME_CMS152C|K14726 solute carrier family 9 (sodium/hydrogen exchanger), member 10/11 | (RefSeq) probable sodium/hydrogen antiporter	--	[P]	Inorganic ion transport and metabolism	Sodium/hydrogen exchanger family	Sodium/hydrogen exchanger 7 OS=Arabidopsis thaliana OX=3702 GN=NHX7 PE=1 SV=1	P	Inorganic ion transport and metabolism	sodium/hydrogen exchanger 8 isoform X1 [Prunus persica]
evm.TU.contig270.474	--	--	Cellular Component: integral component of membrane (GO:0016021);;	--	--	--	--	--	--	--	--	hypothetical protein PRUPE_2G282200 [Prunus persica]
evm.TU.contig12.96	--	--	Cellular Component: integral component of membrane (GO:0016021);;	--	--	--	--	--	--	--	--	hypothetical protein PRUPE_6G012500 [Prunus persica]
evm.TU.contig33.434	[I]	Lipid transport and metabolism	Molecular Function: oxidoreductase activity (GO:0016491);; Molecular Function: NADP binding (GO:0050661);; Molecular Function: NAD binding (GO:0051287);;	K00020|6.8e-173|pper:18792978|K00020 3-hydroxyisobutyrate dehydrogenase [EC:1.1.1.31] | (RefSeq) probable 3-hydroxyisobutyrate dehydrogenase-like 2, mitochondrial	Valine, leucine and isoleucine degradation (ko00280)	[R]	General function prediction only	NAD binding domain of 6-phosphogluconate dehydrogenase	Probable 3-hydroxyisobutyrate dehydrogenase-like 3, mitochondrial OS=Arabidopsis thaliana OX=3702 GN=At1g71180 PE=2 SV=1	I	Lipid transport and metabolism	probable 3-hydroxyisobutyrate dehydrogenase-like 2, mitochondrial [Prunus persica]
evm.TU.contig270.162	[J]	Translation, ribosomal structure and biogenesis	Molecular Function: RNA binding (GO:0003723);;	K21444|0.0e+00|pper:18785788|K21444 poly(rC)-binding protein 3/4 | (RefSeq) RNA-binding KH domain-containing protein RCF3	--	[AR]	RNA processing and modification;; General function prediction only	KH domain	RNA-binding KH domain-containing protein RCF3 OS=Arabidopsis thaliana OX=3702 GN=RCF3 PE=1 SV=1	A	RNA processing and modification	RNA-binding KH domain-containing protein RCF3 [Prunus yedoensis var. nudiflora]
evm.TU.contig175.56	--	--	--	K03648|8.5e-23|bpg:Bathy04g01430|K03648 uracil-DNA glycosylase [EC:3.2.2.27] | (RefSeq) uracil-DNA glycosylase	Base excision repair (ko03410)	--	--	YqaJ-like viral recombinase domain	--	S	Function unknown	hypothetical protein PRUPE_3G017000 [Prunus persica]
evm.TU.contig173.10	--	--	--	--	--	--	--	Glyoxalase/Bleomycin resistance protein/Dioxygenase superfamily	--	S	Function unknown	uncharacterized protein LOC18786666 [Prunus persica]
evm.TU.contig270.313	--	--	--	--	--	--	--	--	Uncharacterized protein At1g76660 OS=Arabidopsis thaliana OX=3702 GN=At1g76660 PE=2 SV=1	S	Function unknown	uncharacterized protein LOC18786859 [Prunus persica]
evm.TU.contig281.1541	--	--	Biological Process: lipid transport (GO:0006869);;	--	--	--	--	Probable lipid transfer	Non-specific lipid-transfer protein 2 OS=Prunus armeniaca OX=36596 PE=1 SV=1	S	Function unknown	non-specific lipid-transfer protein 2 [Prunus persica]
evm.TU.contig266.1	--	--	Cellular Component: nucleus (GO:0005634);; Cellular Component: plasma membrane (GO:0005886);; Biological Process: response to salt stress (GO:0009651);; Cellular Component: membrane (GO:0016020);; Cellular Component: integral component of membrane (GO:0016021);; Biological Process: cellular protein localization (GO:0034613);;	K15503|2.9e-07|gmx:102660244|K15503 serine/threonine-protein phosphatase 6 regulatory ankyrin repeat subunit B | (RefSeq) protein ACCELERATED CELL DEATH 6	--	[R]	General function prediction only	Ankyrin repeats (3 copies)	Ankyrin repeat-containing protein ITN1 OS=Arabidopsis thaliana OX=3702 GN=ITN1 PE=1 SV=1	S	Function unknown	ankyrin repeat-containing protein ITN1 [Prunus persica]
evm.TU.contig272.732	--	--	Molecular Function: DNA binding (GO:0003677);; Cellular Component: nucleus (GO:0005634);;	--	--	--	--	--	B3 domain-containing protein Os06g0194400 OS=Oryza sativa subsp. japonica OX=39947 GN=Os06g0194400 PE=2 SV=1	K	Transcription	PREDICTED: B3 [Prunus dulcis]
evm.TU.contig271.487	[T]	Signal transduction mechanisms	Molecular Function: calcium ion binding (GO:0005509);; Molecular Function: calmodulin binding (GO:0005516);; Molecular Function: ATP binding (GO:0005524);; Cellular Component: nucleus (GO:0005634);; Cellular Component: cytoplasm (GO:0005737);; Molecular Function: calcium-dependent protein serine/threonine kinase activity (GO:0009931);; Biological Process: peptidyl-serine phosphorylation (GO:00181…	K13412|0.0e+00|pper:18769609|K13412 calcium-dependent protein kinase [EC:2.7.11.1] | (RefSeq) calcium-dependent protein kinase 26	Plant-pathogen interaction (ko04626)	[T]	Signal transduction mechanisms	Protein kinase domain	Calcium-dependent protein kinase 1 OS=Arabidopsis thaliana OX=3702 GN=CPK1 PE=1 SV=1	T	Signal transduction mechanisms	calcium-dependent protein kinase 26 [Prunus persica]
evm.TU.contig141.87	--	--	Molecular Function: motor activity (GO:0003774);; Cellular Component: cytoplasm (GO:0005737);; Cellular Component: microtubule (GO:0005874);; Biological Process: microtubule-based process (GO:0007017);; Cellular Component: dynein complex (GO:0030286);; Molecular Function: dynein intermediate chain binding (GO:0045505);; Molecular Function: dynein light intermediate chain binding (GO:0051959);; Bi…	K10418|1.7e-57|pper:18780354|K10418 dynein light chain LC8-type | (RefSeq) dynein light chain 2, cytoplasmic	--	[Z]	Cytoskeleton	Dynein light chain type 1	Dynein 8 kDa light chain, flagellar outer arm OS=Chlamydomonas reinhardtii OX=3055 PE=1 SV=1	Z	Cytoskeleton	dynein light chain 2, cytoplasmic [Prunus persica]
evm.TU.contig274.504	[M]	Cell wall/membrane/envelope biogenesis	Molecular Function: alpha-1,3-mannosyltransferase activity (GO:0000033);; Molecular Function: GDP-Man:Man1GlcNAc2-PP-Dol alpha-1,3-mannosyltransferase activity (GO:0004378);; Cellular Component: endoplasmic reticulum (GO:0005783);; Biological Process: oligosaccharide-lipid intermediate biosynthetic process (GO:0006490);; Cellular Component: integral component of membrane (GO:0016021);; Biological…	K03843|3.0e-232|pper:18778069|K03843 alpha-1,3/alpha-1,6-mannosyltransferase [EC:2.4.1.132 2.4.1.257] | (RefSeq) alpha-1,3/1,6-mannosyltransferase ALG2	N-Glycan biosynthesis (ko00510);; Various types of N-glycan biosynthesis (ko00513)	[M]	Cell wall/membrane/envelope biogenesis	Glycosyl transferases group 1	--	M	Cell wall/membrane/envelope biogenesis	alpha-1,3/1,6-mannosyltransferase ALG2 [Prunus persica]
evm.TU.contig279.1100	[R]	General function prediction only	Biological Process: regulation of COPII vesicle coating (GO:0003400);; Molecular Function: GTPase activity (GO:0003924);; Molecular Function: GTP binding (GO:0005525);; Cellular Component: endoplasmic reticulum (GO:0005783);; Cellular Component: Golgi apparatus (GO:0005794);; Biological Process: intracellular protein transport (GO:0006886);; Biological Process: ER to Golgi vesicle-mediated transp…	K07953|2.2e-85|pavi:110763917|K07953 GTP-binding protein SAR1 [EC:3.6.5.-] | (RefSeq) GTP-binding protein SAR1A	Protein processing in endoplasmic reticulum (ko04141)	[U]	Intracellular trafficking, secretion, and vesicular transport	ADP-ribosylation factor family	GTP-binding protein SAR1A OS=Arabidopsis thaliana OX=3702 GN=SAR1A PE=2 SV=1	U	Intracellular trafficking, secretion, and vesicular transport	PREDICTED: GTP-binding protein SAR1A [Prunus mume]
evm.TU.contig272.126	--	--	Molecular Function: transcription factor activity, sequence-specific DNA binding (GO:0003700);; Biological Process: transcription, DNA-templated (GO:0006351);; Molecular Function: sequence-specific DNA binding (GO:0043565);;	K14431|4.2e-195|pper:18789576|K14431 transcription factor TGA | (RefSeq) transcription factor TGA7 isoform X3	Plant hormone signal transduction (ko04075)	--	--	Seed dormancy control	Transcription factor TGA3 OS=Arabidopsis thaliana OX=3702 GN=TGA3 PE=1 SV=1	K	Transcription	hypothetical protein PRUPE_1G508100 [Prunus persica]
evm.TU.contig194.2	--	--	Molecular Function: leucine-tRNA ligase activity (GO:0004823);; Molecular Function: ATP binding (GO:0005524);; Biological Process: leucyl-tRNA aminoacylation (GO:0006429);;	K01869|2.9e-41|pavi:110764640|K01869 leucyl-tRNA synthetase [EC:6.1.1.4] | (RefSeq) leucine--tRNA ligase, cytoplasmic-like	Aminoacyl-tRNA biosynthesis (ko00970)	[J]	Translation, ribosomal structure and biogenesis	--	Leucine--tRNA ligase, cytoplasmic OS=Arabidopsis thaliana OX=3702 GN=At1g09620 PE=1 SV=1	J	Translation, ribosomal structure and biogenesis	leucine--tRNA ligase cytoplasmic-like [Prunus yedoensis var. nudiflora]
evm.TU.contig286.36	--	--	Cellular Component: chromatin (GO:0000785);; Cellular Component: nucleus (GO:0005634);; Biological Process: DNA repair (GO:0006281);; Biological Process: mitotic sister chromatid cohesion (GO:0007064);;	K11267|5.7e-42|soe:110793793|K11267 sister chromatid cohesion protein PDS5 | (RefSeq) sister chromatid cohesion protein PDS5 homolog A-A isoform X1	--	[D]	Cell cycle control, cell division, chromosome partitioning	--	DNA mismatch repair protein MSH6 OS=Arabidopsis thaliana OX=3702 GN=MSH6 PE=1 SV=2	D	Cell cycle control, cell division, chromosome partitioning	uncharacterized protein LOC18783827 [Prunus persica]
evm.TU.contig273.481	[P]	Inorganic ion transport and metabolism	Molecular Function: potassium ion transmembrane transporter activity (GO:0015079);; Cellular Component: integral component of membrane (GO:0016021);;	K03549|0.0e+00|pper:18779181|K03549 KUP system potassium uptake protein | (RefSeq) potassium transporter 11 isoform X1	--	--	--	K+ potassium transporter	Potassium transporter 11 OS=Arabidopsis thaliana OX=3702 GN=POT11 PE=2 SV=1	P	Inorganic ion transport and metabolism	KUP11 [Prunus persica]
evm.TU.contig275.69	[G]	Carbohydrate transport and metabolism	Molecular Function: sedoheptulose-7-phosphate:D-glyceraldehyde-3-phosphate glyceronetransferase activity (GO:0004801);; Cellular Component: cytoplasm (GO:0005737);; Biological Process: carbohydrate metabolic process (GO:0005975);; Biological Process: pentose-phosphate shunt (GO:0006098);;	K00616|3.6e-244|pper:18792375|K00616 transaldolase [EC:2.2.1.2] | (RefSeq) uncharacterized protein LOC18792375	Pentose phosphate pathway (ko00030);; Carbon metabolism (ko01200);; Biosynthesis of amino acids (ko01230)	[G]	Carbohydrate transport and metabolism	Transaldolase/Fructose-6-phosphate aldolase	Transaldolase (Fragments) OS=Capsicum annuum var. annuum OX=40321 PE=1 SV=1	G	Carbohydrate transport and metabolism	uncharacterized protein LOC18792375 [Prunus persica]
Prunus_persica_newGene_3681	--	--	Molecular Function: ADP binding (GO:0043531);;	K13459|2.7e-06|zju:112491001|K13459 disease resistance protein RPS2 | (RefSeq) probable disease resistance protein At4g27220	Plant-pathogen interaction (ko04626)	--	--	--	--	T	Signal transduction mechanisms	PREDICTED: disease resistance [Prunus dulcis]
evm.TU.contig272.530	[O]	Posttranslational modification, protein turnover, chaperones	Molecular Function: aminopeptidase activity (GO:0004177);;	K08776|1.6e-18|pavi:110761230|K08776 puromycin-sensitive aminopeptidase [EC:3.4.11.-] | (RefSeq) aminopeptidase M1-like isoform X1	--	[O]	Posttranslational modification, protein turnover, chaperones	ATPase family associated with various cellular activities (AAA)	Calmodulin-interacting protein 111 OS=Arabidopsis thaliana OX=3702 GN=CIP111 PE=1 SV=1	O	Posttranslational modification, protein turnover, chaperones	uncharacterized protein LOC18789387 [Prunus persica]
evm.TU.contig141.38	[J]	Translation, ribosomal structure and biogenesis	Molecular Function: RNA binding (GO:0003723);; Cellular Component: nucleus (GO:0005634);; Cellular Component: mitochondrion (GO:0005739);; Biological Process: regulation of RNA metabolic process (GO:0051252);; Biological Process: mitochondrial mRNA modification (GO:0080156);; Cellular Component: ribonucleoprotein complex (GO:1990904);;	K13195|7.9e-20|jcu:105639699|K13195 cold-inducible RNA-binding protein | (RefSeq) cold-inducible RNA-binding protein	--	[R]	General function prediction only	RNA recognition motif. (a.k.a. RRM, RBD, or RNP domain)	Organelle RRM domain-containing protein 2, mitochondrial OS=Arabidopsis thaliana OX=3702 GN=ORRM2 PE=1 SV=1	A	RNA processing and modification	glycine-rich RNA-binding protein 4, mitochondrial [Prunus persica]
evm.TU.contig280.198	--	--	--	K10268|1.1e-237|pper:18766162|K10268 F-box and leucine-rich repeat protein 2/20 | (RefSeq) F-box protein SKIP17	--	[R]	General function prediction only	--	F-box protein At4g02760 OS=Arabidopsis thaliana OX=3702 GN=At4g02760 PE=4 SV=2	S	Function unknown	F-box protein SKIP17 [Prunus persica]
Prunus_persica_newGene_3396	--	--	Biological Process: cell fate determination (GO:0001709);;	--	--	--	--	--	--	--	--	uncharacterized protein At1g05835 [Prunus persica]
evm.TU.contig274.304	--	--	Cellular Component: integral component of membrane (GO:0016021);;	K12272|1.4e-116|pper:18776774|K12272 signal recognition particle receptor subunit beta | (RefSeq) signal recognition particle receptor subunit beta	Protein export (ko03060)	[U]	Intracellular trafficking, secretion, and vesicular transport	Signal recognition particle receptor beta subunit	--	U	Intracellular trafficking, secretion, and vesicular transport	signal recognition particle receptor subunit beta [Prunus persica]
evm.TU.contig188.64	--	--	--	K19891|4.7e-21|smo:SELMODRAFT_402967|K19891 glucan endo-1,3-beta-glucosidase 1/2/3 [EC:3.2.1.39] | (RefSeq) hypothetical protein	Starch and sucrose metabolism (ko00500)	--	--	X8 domain	Glucan endo-1,3-beta-glucosidase 4 OS=Arabidopsis thaliana OX=3702 GN=At3g13560 PE=2 SV=1	S	Function unknown	Carbohydrate-binding X8 domain superfamily protein [Prunus dulcis]
evm.TU.contig281.136	[C]	Energy production and conversion	Cellular Component: mitochondrial respiratory chain complex III (GO:0005750);; Biological Process: mitochondrial electron transport, ubiquinol to cytochrome c (GO:0006122);; Molecular Function: heme binding (GO:0020037);; Biological Process: mitochondrial ATP synthesis coupled proton transport (GO:0042776);; Molecular Function: electron transporter, transferring electrons within CoQH2-cytochrome …	K00413|5.6e-175|pper:18782452|K00413 ubiquinol-cytochrome c reductase cytochrome c1 subunit | (RefSeq) cytochrome c1-2, heme protein, mitochondrial	Oxidative phosphorylation (ko00190)	[C]	Energy production and conversion	Cytochrome C1 family	Cytochrome c1 2, heme protein, mitochondrial OS=Arabidopsis thaliana OX=3702 GN=CYC1-2 PE=1 SV=1	C	Energy production and conversion	cytochrome c1-2, heme protein, mitochondrial [Prunus persica]
evm.TU.contig38.67	--	--	Molecular Function: protein phosphatase regulator activity (GO:0019888);; Molecular Function: protein phosphatase binding (GO:0019903);; Biological Process: regulation of phosphoprotein phosphatase activity (GO:0043666);;	K15501|0.0e+00|pper:18780654|K15501 serine/threonine-protein phosphatase 6 regulatory subunit 3 | (RefSeq) serine/threonine-protein phosphatase 6 regulatory subunit 3	--	[D]	Cell cycle control, cell division, chromosome partitioning	SIT4 phosphatase-associated protein	--	D	Cell cycle control, cell division, chromosome partitioning	serine/threonine-protein phosphatase 6 regulatory subunit 3 [Prunus persica]
evm.TU.contig17.117	--	--	--	--	--	--	--	--	--	--	--	PREDICTED: PRUPE_6G029800 [Prunus dulcis]
evm.TU.contig279.1377	--	--	Molecular Function: zinc ion binding (GO:0008270);;	--	--	--	--	SWIM zinc finger	--	--	--	PREDICTED: Transposase MuDR plant [Prunus dulcis]
evm.TU.contig277.47	--	--	Molecular Function: molecular_function (GO:0003674);; Molecular Function: nucleic acid binding (GO:0003676);; Molecular Function: RNA binding (GO:0003723);; Molecular Function: catalytic activity (GO:0003824);; Molecular Function: nuclease activity (GO:0004518);; Molecular Function: endonuclease activity (GO:0004519);; Molecular Function: binding (GO:0005488);; Cellular Component: cellular_compon…	--	--	[R]	General function prediction only	PPR repeat	Pentatricopeptide repeat-containing protein At1g01970 OS=Arabidopsis thaliana OX=3702 GN=At1g01970 PE=2 SV=1	S	Function unknown	pentatricopeptide repeat-containing protein At1g01970 [Prunus persica]
evm.TU.contig283.158	--	--	Molecular Function: electron carrier activity (GO:0009055);; Cellular Component: integral component of membrane (GO:0016021);; Cellular Component: anchored component of plasma membrane (GO:0046658);;	K22128|4.4e-06|smo:SELMODRAFT_404967|K22128 piezo-type mechanosensitive ion channel component 1/2 | (RefSeq) hypothetical protein	--	--	--	Plastocyanin-like domain	Blue copper protein 1a OS=Medicago truncatula OX=3880 GN=MTR_7g086140 PE=2 SV=1	S	Function unknown	stellacyanin [Prunus persica]
evm.TU.contig272.1646	--	--	Cellular Component: nucleus (GO:0005634);; Biological Process: metal ion homeostasis (GO:0055065);;	--	--	--	--	Coiled-coil region of Oberon	Protein OBERON 3 OS=Arabidopsis thaliana OX=3702 GN=OBE3 PE=1 SV=1	S	Function unknown	protein OBERON 3 [Prunus persica]
evm.TU.contig272.300	--	--	Molecular Function: RNA polymerase II regulatory region sequence-specific DNA binding (GO:0000977);; Molecular Function: transcription factor activity, sequence-specific DNA binding (GO:0003700);; Cellular Component: nucleus (GO:0005634);; Biological Process: positive regulation of transcription from RNA polymerase II promoter (GO:0045944);; Molecular Function: protein dimerization activity (GO:0…	K09264|1.9e-51|pper:18788454|K09264 MADS-box transcription factor, plant | (RefSeq) floral homeotic protein PMADS 2	--	[K]	Transcription	SRF-type transcription factor (DNA-binding and dimerisation domain)	Agamous-like MADS-box protein MADS9 OS=Vitis vinifera OX=29760 GN=MADS9 PE=2 SV=2	K	Transcription	floral homeotic protein PMADS 2 [Prunus persica]
evm.TU.contig270.650	--	--	Cellular Component: nuclear chromatin (GO:0000790);; Molecular Function: chromatin binding (GO:0003682);; Biological Process: DNA-dependent DNA replication (GO:0006261);;	--	--	[S]	Function unknown	Mini-chromosome maintenance replisome factor	Mini-chromosome maintenance complex-binding protein OS=Arabidopsis thaliana OX=3702 GN=ETG1 PE=1 SV=1	S	Function unknown	mini-chromosome maintenance complex-binding protein isoform X2 [Prunus persica]
evm.TU.contig272.661	[S]	Function unknown	Molecular Function: metal ion binding (GO:0046872);;	K11793|5.9e-278|pper:18788117|K11793 cereblon | (RefSeq) protein cereblon	--	[R]	General function prediction only	ATP-dependent protease La (LON) substrate-binding domain	--	S	Function unknown	protein cereblon [Prunus dulcis]
evm.TU.contig224.17	--	--	Molecular Function: cysteine-type peptidase activity (GO:0008234);;	--	--	--	--	Ulp1 protease family, C-terminal catalytic domain	--	--	--	uncharacterized protein LOC109949316 [Prunus persica]
[truncated: 26,706 more rows]

## Sheet: Table S3
#GeneID	COG_class	COG_class_annotation	GO_annotation	KEGG_annotation	KOG_class	KOG_class_annotation	Pfam_annotation	Swissprot_annotation	TrEMBL_annotation	eggNOG_class	eggNOG_class_annotation	nr_annotation
[truncated: 1,807 more rows]

[truncated: 2 more sheets: Table S4, Table S5]
